# Supplementary material for: Ethyl 2-[2-(2,4-diphenyl-3-aza­bicyclo­[3.3.1]nonan-9-yl­idene)hydrazin-1-yl]-4-methyl-1,3-thia­zole-5-carboxyl­ate di­methyl­formamide monosolvate
Source: Acta Crystallogr Sect E Struct Rep Online. 2013 Dec 18;70(Pt 1):o68–9. doi: 10.1107/S1600536813033540 (PMC3914099; doi:10.1107/S1600536813033540)
Supplement: Supplementary file 1 [file e-70-00o68-sup1.cif]

##############################################################################
#                                                                            #
# This CIF contains the data in a paper accepted for publication in          #
# Acta Crystallographica Section E. It conforms to the requirements of       #
# Notes for Authors for Acta Crystallographica Section E, and has been       #
# peer reviewed under the auspices of the IUCr Commission on Journals.       #
#                                                                            #
# Full details of the Crystallographic Information File format               #
# are given in the paper "The Crystallographic Information File (CIF):       #
# a New Standard Archive File for Crystallography" by S. R. Hall, F. H.      #
# Allen and I. D. Brown [Acta Cryst. (1991), A47, 655-685].                  #
#                                                                            #
# The current version of the core CIF dictionary is obtainable from          #
# ftp://ftp.iucr.org/pub/cif_core.dic.                                       #
#                                                                            #
# Software is freely available for graphical display of the structure(s)     #
# in this CIF. For information consult the CIF software page                 #
# http://www.iucr.org/resources/cif/software.                                #
#                                                                            #
# This file may be used for bona fide research purposes within the           #
# scientific community so long as proper attribution is given to the journal # 
# article from which it was obtained.                                        #
#                                                                            #
##############################################################################
data_I
_database_code_depnum_ccdc_archive 'CCDC 956569'
_audit_creation_method     SHELXL-97
_chemical_name_systematic
;\
Ethyl 2-[2-(2,4-diphenyl-3-azabicyclo[3.3.1]nonan-9-ylidene)hydrazin-1-yl]-\
4-methyl-1,3-thiazole-5-carboxylate dimethylformamide monosolvate
;
_chemical_name_common     ?
_chemical_formula_moiety     'C27 H30 N4 O2 S, C3 H7 N O'
_chemical_formula_sum     'C30 H37 N5 O3 S'
_chemical_formula_iupac     'C27 H30 N4 O2 S, C3 H7 N O'
_chemical_formula_weight     547.71
_chemical_melting_point     ?
_symmetry_cell_setting     monoclinic
_symmetry_space_group_name_H-M     'P 21/c'
_symmetry_space_group_name_Hall     '-P 2ybc'
loop_
    _symmetry_equiv_pos_as_xyz
    'x, y, z'
    '-x, y+1/2, -z+1/2'
    '-x, -y, -z'
    'x, -y-1/2, z-1/2'
_cell_length_a     12.700(5)
_cell_length_b     19.427(5)
_cell_length_c     13.203(5)
_cell_angle_alpha     90
_cell_angle_beta     115.249(5)
_cell_angle_gamma     90
_cell_volume     2946.3(18)
_cell_formula_units_Z     4
_cell_measurement_reflns_used     6962
_cell_measurement_theta_min     2.13
_cell_measurement_theta_max     22.35
_cell_measurement_temperature     293(2)
_exptl_crystal_description     block
_exptl_crystal_colour     colourless
_exptl_crystal_size_max     0.35
_exptl_crystal_size_mid     0.35
_exptl_crystal_size_min     0.30
_exptl_crystal_density_diffrn     1.235
_exptl_crystal_density_meas     ?
_exptl_crystal_density_method     'not measured'
_exptl_crystal_F_000     1168
_exptl_absorpt_coefficient_mu     0.149
_exptl_absorpt_correction_type     multi-scan
_exptl_absorpt_process_details     '(SADABS; Bruker, 1999)'
_exptl_absorpt_correction_T_min     0.9365
_exptl_absorpt_correction_T_max     0.9653
_exptl_special_details
;
;
_diffrn_ambient_temperature     293(2)
_diffrn_radiation_type     MoK\a
_diffrn_radiation_wavelength     0.71073
_diffrn_radiation_source     'fine-focus sealed tube'
_diffrn_radiation_monochromator     graphite
_diffrn_measurement_device_type     'Bruker Kappa APEXII CCD'
_diffrn_measurement_method     '\w and \f sacn'
_diffrn_detector_area_resol_mean     ?
_diffrn_reflns_number     25815
_diffrn_reflns_av_R_equivalents     0.0323
_diffrn_reflns_av_sigmaI/netI     0.0280
_diffrn_reflns_theta_min     2.00
_diffrn_reflns_theta_max     24.99
_diffrn_reflns_theta_full     24.99
_diffrn_measured_fraction_theta_max     1.000
_diffrn_measured_fraction_theta_full     1.000
_diffrn_reflns_limit_h_min     -15
_diffrn_reflns_limit_h_max     15
_diffrn_reflns_limit_k_min     -20
_diffrn_reflns_limit_k_max     23
_diffrn_reflns_limit_l_min     -15
_diffrn_reflns_limit_l_max     15
_diffrn_standards_number     ?
_diffrn_standards_interval_count     ?
_diffrn_standards_interval_time     ?
_diffrn_standards_decay_%     ?
_refine_special_details
;
Refinement of <i>F</i>^2^ against ALL reflections. The weighted <i>R</i>-factor
<i>wR</i> and goodness of fit <i>S</i> are based on <i>F</i>^2^, conventional
<i>R</i>-factors <i>R</i> are based on <i>F</i>, with <i>F</i> set to zero for
negative <i>F</i>^2^. The threshold expression of <i>F</i>^2^ >
\s(<i>F</i>^2^) is used only for calculating <i>R</i>-factors(gt) <i>etc</i>.
and is not relevant to the choice of reflections for refinement.
<i>R</i>-factors based on <i>F</i>^2^ are statistically about twice as large
as those based on <i>F</i>, and <i>R</i>- factors based on ALL data will be
even larger.
;
_reflns_number_total     5179
_reflns_number_gt     3606
_reflns_threshold_expression     I>2\s(I)
_refine_ls_structure_factor_coef     Fsqd
_refine_ls_matrix_type     full
_refine_ls_R_factor_all     0.0833
_refine_ls_R_factor_gt     0.0550
_refine_ls_wR_factor_gt     0.1316
_refine_ls_wR_factor_ref     0.1536
_refine_ls_goodness_of_fit_ref     1.012
_refine_ls_restrained_S_all     1.014
_refine_ls_number_reflns     5179
_refine_ls_number_parameters     379
_refine_ls_number_restraints     40
_refine_ls_hydrogen_treatment     mixed
_refine_ls_weighting_scheme     calc
_refine_ls_weighting_details
         'calc w=1/[\s^2^(Fo^2^)+(0.0579P)^2^+2.3626P] where P=(Fo^2^+2Fc^2^)/3'
_atom_sites_solution_hydrogens     geom
_atom_sites_solution_primary     direct
_atom_sites_solution_secondary     difmap
_refine_ls_shift/su_max     0.001
_refine_ls_shift/su_mean     0.000
_refine_diff_density_max     0.562
_refine_diff_density_min     -0.370
_refine_ls_extinction_method     none
_refine_ls_extinction_coef     ?
loop_
    _atom_type_symbol
    _atom_type_description
    _atom_type_scat_dispersion_real
    _atom_type_scat_dispersion_imag
    _atom_type_scat_source
    'C' 'C' 0.0033 0.0016
                         'International Tables Vol C Tables 4.2.6.8 and 6.1.1.4'
    'H' 'H' 0.0000 0.0000
                         'International Tables Vol C Tables 4.2.6.8 and 6.1.1.4'
    'N' 'N' 0.0061 0.0033
                         'International Tables Vol C Tables 4.2.6.8 and 6.1.1.4'
    'O' 'O' 0.0106 0.0060
                         'International Tables Vol C Tables 4.2.6.8 and 6.1.1.4'
    'S' 'S' 0.1246 0.1234
                         'International Tables Vol C Tables 4.2.6.8 and 6.1.1.4'
_computing_data_collection     'APEX2 (Bruker, 2004)'
_computing_cell_refinement     'APEX2 and SAINT (Bruker, 2004)'
_computing_data_reduction     'SAINT and XPREP (Bruker, 2004'
_computing_structure_solution     'SIR92 (Altomare <i>et al.</i>, 1993)'
_computing_structure_refinement     'SHELXL97 (Sheldrick, 2008)'
_computing_molecular_graphics
                             'SHELXTL (Sheldrick, 2008) and PLATON (Spek, 2009)'
_computing_publication_material     'SHELXL97 (Sheldrick, 2008)'
loop_
    _atom_site_type_symbol
    _atom_site_label
    _atom_site_fract_x
    _atom_site_fract_y
    _atom_site_fract_z
    _atom_site_U_iso_or_equiv
    _atom_site_adp_type
    _atom_site_calc_flag
    _atom_site_refinement_flags
    _atom_site_occupancy
    _atom_site_symmetry_multiplicity
    _atom_site_disorder_assembly
    _atom_site_disorder_group
    C C1 0.0735(2) 0.24044(14) 0.5466(2) 0.0499(7) Uani d . 1 1 . .
    C C2 0.0996(3) 0.27051(16) 0.6495(3) 0.0647(8) Uani d . 1 1 . .
    H H2 0.0572 0.2579 0.6892 0.078 Uiso calc R 1 1 . .
    C C3 0.1867(3) 0.31863(18) 0.6946(3) 0.0815(11) Uani d . 1 1 . .
    H H3 0.2018 0.3387 0.7634 0.098 Uiso calc R 1 1 . .
    C C4 0.2508(3) 0.33680(19) 0.6382(4) 0.0891(12) Uani d . 1 1 . .
    H H4 0.3109 0.3686 0.6690 0.107 Uiso calc R 1 1 . .
    C C5 0.2264(3) 0.3081(2) 0.5363(4) 0.0902(12) Uani d . 1 1 . .
    H H5 0.2692 0.3211 0.4972 0.108 Uiso calc R 1 1 . .
    C C6 0.1386(3) 0.25983(18) 0.4907(3) 0.0706(9) Uani d . 1 1 . .
    H H6 0.1234 0.2403 0.4215 0.085 Uiso calc R 1 1 . .
    C C7 -0.0232(2) 0.18797(13) 0.5011(2) 0.0450(6) Uani d . 1 1 . .
    H H7 -0.0184 0.1591 0.5638 0.054 Uiso calc R 1 1 . .
    C C8 -0.0971(2) 0.08953(13) 0.3738(2) 0.0445(6) Uani d . 1 1 . .
    H H8 -0.0939 0.0613 0.4365 0.053 Uiso calc R 1 1 . .
    C C9 -0.0710(2) 0.04318(13) 0.2953(2) 0.0452(6) Uani d . 1 1 . .
    C C10 -0.0280(2) 0.06844(15) 0.2225(2) 0.0546(7) Uani d . 1 1 . .
    H H10 -0.0154 0.1155 0.2208 0.066 Uiso calc R 1 1 . .
    C C11 -0.0035(3) 0.02520(19) 0.1523(3) 0.0673(9) Uani d . 1 1 . .
    H H11 0.0247 0.0434 0.1036 0.081 Uiso calc R 1 1 . .
    C C12 -0.0204(3) -0.0437(2) 0.1539(3) 0.0750(10) Uani d . 1 1 . .
    H H12 -0.0027 -0.0727 0.1073 0.090 Uiso calc R 1 1 . .
    C C13 -0.0633(3) -0.07009(17) 0.2242(3) 0.0743(10) Uani d . 1 1 . .
    H H13 -0.0757 -0.1172 0.2248 0.089 Uiso calc R 1 1 . .
    C C14 -0.0887(3) -0.02709(15) 0.2951(3) 0.0613(8) Uani d . 1 1 . .
    H H14 -0.1180 -0.0458 0.3427 0.074 Uiso calc R 1 1 . .
    C C15 -0.2198(2) 0.12259(15) 0.3180(2) 0.0490(7) Uani d . 1 1 . .
    H H15 -0.2783 0.0858 0.2944 0.059 Uiso calc R 1 1 . .
    C C16 -0.2341(2) 0.16510(14) 0.4064(2) 0.0472(6) Uani d . 1 1 . .
    C C17 -0.1453(2) 0.22093(14) 0.4488(2) 0.0495(7) Uani d . 1 1 . .
    H H17 -0.1569 0.2461 0.5076 0.059 Uiso calc R 1 1 . .
    C C18 -0.1687(3) 0.27046(16) 0.3508(3) 0.0626(8) Uani d . 1 1 . .
    H H18A -0.2426 0.2933 0.3319 0.075 Uiso calc R 1 1 . .
    H H18B -0.1086 0.3055 0.3749 0.075 Uiso calc R 1 1 . .
    C C19 -0.1718(3) 0.23575(17) 0.2467(3) 0.0665(9) Uani d . 1 1 . .
    H H19A -0.0928 0.2250 0.2583 0.080 Uiso calc R 1 1 . .
    H H19B -0.2043 0.2675 0.1841 0.080 Uiso calc R 1 1 . .
    C C20 -0.2433(2) 0.17010(17) 0.2176(2) 0.0625(8) Uani d . 1 1 . .
    H H20A -0.2274 0.1449 0.1623 0.075 Uiso calc R 1 1 . .
    H H20B -0.3252 0.1823 0.1837 0.075 Uiso calc R 1 1 . .
    C C21 -0.4752(2) 0.10489(15) 0.4414(2) 0.0518(7) Uani d . 1 1 . .
    C C22 -0.6309(2) 0.06611(18) 0.4541(3) 0.0641(9) Uani d . 1 1 . .
    C C23 -0.5903(3) 0.10747(18) 0.5450(3) 0.0670(9) Uani d . 1 1 . .
    C C24 -0.6432(4) 0.1188(2) 0.6213(4) 0.0859(12) Uani d . 1 1 A .
    C C27 -0.7378(3) 0.0215(2) 0.4136(4) 0.0902(12) Uani d . 1 1 . .
    H H27A -0.7461 -0.0024 0.3470 0.135 Uiso calc R 1 1 . .
    H H27B -0.8051 0.0498 0.3974 0.135 Uiso calc R 1 1 . .
    H H27C -0.7305 -0.0113 0.4706 0.135 Uiso calc R 1 1 . .
    C C28 -0.7208(4) -0.0655(2) 0.1020(4) 0.1106(15) Uani d . 1 1 . .
    H H28A -0.7792 -0.0754 0.0281 0.166 Uiso calc R 1 1 . .
    H H28B -0.7567 -0.0450 0.1455 0.166 Uiso calc R 1 1 . .
    H H28C -0.6827 -0.1074 0.1371 0.166 Uiso calc R 1 1 . .
    C C29 -0.6557(3) 0.0071(2) -0.0138(3) 0.0943(12) Uani d . 1 1 . .
    H H29C -0.6091 0.0475 -0.0054 0.141 Uiso calc R 1 1 . .
    H H29A -0.7365 0.0185 -0.0551 0.141 Uiso calc R 1 1 . .
    H H29B -0.6344 -0.0275 -0.0534 0.141 Uiso calc R 1 1 . .
    C C30 -0.5483(3) 0.00313(18) 0.1851(3) 0.0675(8) Uani d . 1 1 . .
    H H30 -0.5396 -0.0152 0.2533 0.081 Uiso calc R 1 1 . .
    N N1 -0.00799(18) 0.14310(11) 0.41935(18) 0.0453(5) Uani d D 1 1 . .
    N N2 -0.31082(18) 0.16070(12) 0.44462(18) 0.0512(6) Uani d . 1 1 . .
    N N3 -0.39631(19) 0.11185(14) 0.3983(2) 0.0567(6) Uani d D 1 1 . .
    N N4 -0.56551(19) 0.06438(13) 0.3952(2) 0.0583(6) Uani d . 1 1 . .
    N N5 -0.6363(2) -0.01846(13) 0.0948(2) 0.0637(7) Uani d . 1 1 . .
    O O1 -0.7381(2) 0.09901(17) 0.6088(3) 0.1174(11) Uani d . 1 1 . .
    O O2 -0.5722(3) 0.15330(17) 0.7104(2) 0.1002(9) Uani d D 1 1 . .
    O O3 -0.4768(2) 0.04548(16) 0.1866(2) 0.0917(8) Uani d . 1 1 . .
    S S1 -0.46094(7) 0.14717(5) 0.56068(7) 0.0648(3) Uani d . 1 1 . .
    C C25 -0.588(2) 0.1963(16) 0.8026(13) 0.120(6) Uani d PDU 0.340(17) 1 A 1
    H H25A -0.5743 0.2446 0.7939 0.144 Uiso calc PR 0.340(17) 1 A 1
    H H25B -0.6672 0.1914 0.7946 0.144 Uiso calc PR 0.340(17) 1 A 1
    C C26 -0.5059(18) 0.1725(11) 0.9147(13) 0.091(5) Uani d PDU 0.340(17) 1 A 1
    H H26A -0.5358 0.1840 0.9682 0.137 Uiso calc PR 0.340(17) 1 A 1
    H H26B -0.4319 0.1945 0.9354 0.137 Uiso calc PR 0.340(17) 1 A 1
    H H26C -0.4965 0.1235 0.9135 0.137 Uiso calc PR 0.340(17) 1 A 1
    C C25' -0.6228(7) 0.1578(6) 0.7918(6) 0.085(2) Uani d PDU 0.660(17) 1 A 2
    H H25C -0.6998 0.1783 0.7589 0.103 Uiso calc PR 0.660(17) 1 A 2
    H H25D -0.6268 0.1130 0.8225 0.103 Uiso calc PR 0.660(17) 1 A 2
    C C26' -0.5381(12) 0.2028(9) 0.8765(14) 0.140(5) Uani d PDU 0.660(17) 1 A 2
    H H26D -0.5628 0.2118 0.9345 0.210 Uiso calc PR 0.660(17) 1 A 2
    H H26E -0.5326 0.2455 0.8423 0.210 Uiso calc PR 0.660(17) 1 A 2
    H H26F -0.4633 0.1808 0.9081 0.210 Uiso calc PR 0.660(17) 1 A 2
    H H1A 0.0570(18) 0.1231(13) 0.451(2) 0.051(8) Uiso d D 1 1 . .
    H H3A -0.415(2) 0.0916(13) 0.3356(17) 0.051(8) Uiso d D 1 1 . .
loop_
    _atom_site_aniso_label
    _atom_site_aniso_U_11
    _atom_site_aniso_U_22
    _atom_site_aniso_U_33
    _atom_site_aniso_U_12
    _atom_site_aniso_U_13
    _atom_site_aniso_U_23
    C1 0.0418(14) 0.0513(16) 0.0553(16) -0.0015(12) 0.0194(12) -0.0048(13)
    C2 0.0544(17) 0.070(2) 0.073(2) -0.0053(15) 0.0304(16) -0.0243(17)
    C3 0.064(2) 0.075(2) 0.096(3) -0.0101(18) 0.026(2) -0.040(2)
    C4 0.065(2) 0.070(2) 0.118(3) -0.0231(18) 0.025(2) -0.023(2)
    C5 0.078(2) 0.093(3) 0.107(3) -0.034(2) 0.047(2) -0.001(2)
    C6 0.069(2) 0.080(2) 0.068(2) -0.0245(17) 0.0339(17) -0.0077(17)
    C7 0.0438(14) 0.0508(15) 0.0434(14) -0.0053(12) 0.0215(12) -0.0018(12)
    C8 0.0411(13) 0.0510(15) 0.0436(14) -0.0048(12) 0.0203(11) -0.0011(12)
    C9 0.0353(13) 0.0489(16) 0.0490(15) -0.0025(11) 0.0158(11) -0.0046(12)
    C10 0.0482(16) 0.0595(17) 0.0653(18) -0.0076(13) 0.0331(14) -0.0098(15)
    C11 0.0583(18) 0.083(2) 0.072(2) 0.0003(16) 0.0382(17) -0.0126(18)
    C12 0.077(2) 0.079(3) 0.070(2) 0.0138(19) 0.0332(19) -0.0153(19)
    C13 0.091(2) 0.0468(18) 0.071(2) 0.0058(17) 0.0211(19) -0.0102(16)
    C14 0.0672(19) 0.0564(18) 0.0578(18) -0.0036(15) 0.0242(15) 0.0037(15)
    C15 0.0359(13) 0.0662(18) 0.0490(15) -0.0060(12) 0.0220(12) -0.0080(13)
    C16 0.0380(13) 0.0634(17) 0.0438(14) 0.0022(12) 0.0210(12) -0.0036(13)
    C17 0.0449(14) 0.0598(17) 0.0525(16) -0.0029(13) 0.0290(13) -0.0102(13)
    C18 0.0561(17) 0.0620(19) 0.075(2) 0.0106(15) 0.0330(16) 0.0056(16)
    C19 0.0674(19) 0.078(2) 0.0617(19) 0.0187(17) 0.0348(16) 0.0212(17)
    C20 0.0484(16) 0.093(2) 0.0455(16) 0.0174(16) 0.0193(13) -0.0005(16)
    C21 0.0392(14) 0.0680(18) 0.0523(16) 0.0086(13) 0.0235(13) 0.0115(14)
    C22 0.0426(16) 0.077(2) 0.080(2) 0.0187(15) 0.0330(16) 0.0376(19)
    C23 0.0543(18) 0.085(2) 0.079(2) 0.0233(17) 0.0450(17) 0.037(2)
    C24 0.080(3) 0.114(3) 0.086(3) 0.041(2) 0.057(2) 0.050(2)
    C27 0.0486(18) 0.098(3) 0.130(3) 0.0033(18) 0.044(2) 0.033(2)
    C28 0.109(3) 0.117(3) 0.105(3) -0.050(3) 0.045(3) -0.007(3)
    C29 0.074(2) 0.134(4) 0.063(2) -0.019(2) 0.0183(18) 0.007(2)
    C30 0.061(2) 0.078(2) 0.060(2) 0.0036(18) 0.0231(17) -0.0044(17)
    N1 0.0351(11) 0.0515(13) 0.0495(13) -0.0012(10) 0.0182(10) -0.0055(11)
    N2 0.0390(12) 0.0712(15) 0.0486(13) -0.0025(11) 0.0238(10) -0.0022(12)
    N3 0.0427(13) 0.0850(18) 0.0492(14) -0.0094(12) 0.0262(11) -0.0104(13)
    N4 0.0361(12) 0.0736(16) 0.0659(15) 0.0040(11) 0.0224(11) 0.0138(13)
    N5 0.0546(15) 0.0708(17) 0.0600(16) -0.0065(13) 0.0190(13) -0.0008(13)
    O1 0.0866(19) 0.164(3) 0.145(3) 0.0323(19) 0.0910(19) 0.058(2)
    O2 0.096(2) 0.148(3) 0.0854(18) 0.0435(19) 0.0665(17) 0.0204(18)
    O3 0.0672(15) 0.135(2) 0.0749(16) -0.0336(16) 0.0326(13) -0.0304(15)
    S1 0.0582(5) 0.0880(6) 0.0615(5) 0.0065(4) 0.0383(4) 0.0060(4)
    C25 0.119(13) 0.152(14) 0.117(11) 0.027(11) 0.077(10) -0.002(12)
    C26 0.121(11) 0.099(11) 0.079(8) 0.025(8) 0.067(8) -0.005(7)
    C25' 0.096(5) 0.096(6) 0.099(4) -0.001(4) 0.075(4) -0.009(4)
    C26' 0.133(11) 0.165(11) 0.147(12) -0.027(9) 0.083(10) -0.078(9)
_geom_special_details
;
All e.s.d.'s (except the e.s.d. in the dihedral angle between two l.s. planes)
are estimated using the full covariance matrix. The cell e.s.d.'s are taken
into account individually in the estimation of e.s.d.'s in distances, angles
and torsion angles; correlations between e.s.d.'s in cell parameters are only
used when they are defined by crystal symmetry. An approximate (isotropic)
treatment of cell e.s.d.'s is used for estimating e.s.d.'s involving l.s.
planes.
;
loop_
    _geom_bond_atom_site_label_1
    _geom_bond_atom_site_label_2
    _geom_bond_site_symmetry_2
    _geom_bond_distance
    _geom_bond_publ_flag
    C1 C6 . 1.375(4) ?
    C1 C2 . 1.383(4) ?
    C1 C7 . 1.509(4) ?
    C2 C3 . 1.375(4) ?
    C2 H2 . 0.9300 ?
    C3 C4 . 1.364(5) ?
    C3 H3 . 0.9300 ?
    C4 C5 . 1.364(5) ?
    C4 H4 . 0.9300 ?
    C5 C6 . 1.383(5) ?
    C5 H5 . 0.9300 ?
    C6 H6 . 0.9300 ?
    C7 N1 . 1.462(3) ?
    C7 C17 . 1.542(4) ?
    C7 H7 . 0.9800 ?
    C8 N1 . 1.464(3) ?
    C8 C9 . 1.512(4) ?
    C8 C15 . 1.551(4) ?
    C8 H8 . 0.9800 ?
    C9 C10 . 1.382(4) ?
    C9 C14 . 1.383(4) ?
    C10 C11 . 1.381(4) ?
    C10 H10 . 0.9300 ?
    C11 C12 . 1.357(5) ?
    C11 H11 . 0.9300 ?
    C12 C13 . 1.361(5) ?
    C12 H12 . 0.9300 ?
    C13 C14 . 1.392(4) ?
    C13 H13 . 0.9300 ?
    C14 H14 . 0.9300 ?
    C15 C16 . 1.502(4) ?
    C15 C20 . 1.536(4) ?
    C15 H15 . 0.9800 ?
    C16 N2 . 1.277(3) ?
    C16 C17 . 1.491(4) ?
    C17 C18 . 1.536(4) ?
    C17 H17 . 0.9800 ?
    C18 C19 . 1.517(4) ?
    C18 H18A . 0.9700 ?
    C18 H18B . 0.9700 ?
    C19 C20 . 1.517(4) ?
    C19 H19A . 0.9700 ?
    C19 H19B . 0.9700 ?
    C20 H20A . 0.9700 ?
    C20 H20B . 0.9700 ?
    C21 N4 . 1.308(4) ?
    C21 N3 . 1.354(3) ?
    C21 S1 . 1.716(3) ?
    C22 C23 . 1.351(5) ?
    C22 N4 . 1.358(4) ?
    C22 C27 . 1.503(5) ?
    C23 C24 . 1.445(5) ?
    C23 S1 . 1.746(3) ?
    C24 O1 . 1.208(5) ?
    C24 O2 . 1.320(5) ?
    C27 H27A . 0.9600 ?
    C27 H27B . 0.9600 ?
    C27 H27C . 0.9600 ?
    C28 N5 . 1.443(4) ?
    C28 H28A . 0.9600 ?
    C28 H28B . 0.9600 ?
    C28 H28C . 0.9600 ?
    C29 N5 . 1.435(4) ?
    C29 H29C . 0.9600 ?
    C29 H29A . 0.9600 ?
    C29 H29B . 0.9600 ?
    C30 O3 . 1.219(4) ?
    C30 N5 . 1.308(4) ?
    C30 H30 . 0.9300 ?
    N1 H1A . 0.844(17) ?
    N2 N3 . 1.374(3) ?
    N3 H3A . 0.853(17) ?
    O2 C25' . 1.472(6) ?
    O2 C25 . 1.559(15) ?
    C25 C26 . 1.474(16) ?
    C25 H25A . 0.9700 ?
    C25 H25B . 0.9700 ?
    C26 H26A . 0.9600 ?
    C26 H26B . 0.9600 ?
    C26 H26C . 0.9600 ?
    C25' C26' . 1.465(11) ?
    C25' H25C . 0.9700 ?
    C25' H25D . 0.9700 ?
    C26' H26D . 0.9600 ?
    C26' H26E . 0.9600 ?
    C26' H26F . 0.9600 ?
loop_
    _geom_angle_atom_site_label_1
    _geom_angle_atom_site_label_2
    _geom_angle_atom_site_label_3
    _geom_angle_site_symmetry_1
    _geom_angle_site_symmetry_3
    _geom_angle
    _geom_angle_publ_flag
    C6 C1 C2 . . 117.7(3) ?
    C6 C1 C7 . . 123.0(3) ?
    C2 C1 C7 . . 119.3(2) ?
    C3 C2 C1 . . 121.6(3) ?
    C3 C2 H2 . . 119.2 ?
    C1 C2 H2 . . 119.2 ?
    C4 C3 C2 . . 119.8(3) ?
    C4 C3 H3 . . 120.1 ?
    C2 C3 H3 . . 120.1 ?
    C3 C4 C5 . . 119.7(3) ?
    C3 C4 H4 . . 120.1 ?
    C5 C4 H4 . . 120.1 ?
    C4 C5 C6 . . 120.6(4) ?
    C4 C5 H5 . . 119.7 ?
    C6 C5 H5 . . 119.7 ?
    C1 C6 C5 . . 120.6(3) ?
    C1 C6 H6 . . 119.7 ?
    C5 C6 H6 . . 119.7 ?
    N1 C7 C1 . . 110.8(2) ?
    N1 C7 C17 . . 110.0(2) ?
    C1 C7 C17 . . 112.9(2) ?
    N1 C7 H7 . . 107.6 ?
    C1 C7 H7 . . 107.6 ?
    C17 C7 H7 . . 107.6 ?
    N1 C8 C9 . . 110.3(2) ?
    N1 C8 C15 . . 110.2(2) ?
    C9 C8 C15 . . 113.0(2) ?
    N1 C8 H8 . . 107.7 ?
    C9 C8 H8 . . 107.7 ?
    C15 C8 H8 . . 107.7 ?
    C10 C9 C14 . . 117.5(3) ?
    C10 C9 C8 . . 122.1(2) ?
    C14 C9 C8 . . 120.4(2) ?
    C11 C10 C9 . . 121.3(3) ?
    C11 C10 H10 . . 119.4 ?
    C9 C10 H10 . . 119.4 ?
    C12 C11 C10 . . 120.5(3) ?
    C12 C11 H11 . . 119.8 ?
    C10 C11 H11 . . 119.8 ?
    C11 C12 C13 . . 119.6(3) ?
    C11 C12 H12 . . 120.2 ?
    C13 C12 H12 . . 120.2 ?
    C12 C13 C14 . . 120.5(3) ?
    C12 C13 H13 . . 119.7 ?
    C14 C13 H13 . . 119.7 ?
    C9 C14 C13 . . 120.6(3) ?
    C9 C14 H14 . . 119.7 ?
    C13 C14 H14 . . 119.7 ?
    C16 C15 C20 . . 107.2(2) ?
    C16 C15 C8 . . 106.8(2) ?
    C20 C15 C8 . . 116.4(2) ?
    C16 C15 H15 . . 108.7 ?
    C20 C15 H15 . . 108.7 ?
    C8 C15 H15 . . 108.7 ?
    N2 C16 C17 . . 118.8(2) ?
    N2 C16 C15 . . 129.5(2) ?
    C17 C16 C15 . . 111.7(2) ?
    C16 C17 C18 . . 107.2(2) ?
    C16 C17 C7 . . 108.7(2) ?
    C18 C17 C7 . . 115.7(2) ?
    C16 C17 H17 . . 108.4 ?
    C18 C17 H17 . . 108.4 ?
    C7 C17 H17 . . 108.4 ?
    C19 C18 C17 . . 114.0(2) ?
    C19 C18 H18A . . 108.8 ?
    C17 C18 H18A . . 108.8 ?
    C19 C18 H18B . . 108.8 ?
    C17 C18 H18B . . 108.8 ?
    H18A C18 H18B . . 107.7 ?
    C18 C19 C20 . . 112.6(2) ?
    C18 C19 H19A . . 109.1 ?
    C20 C19 H19A . . 109.1 ?
    C18 C19 H19B . . 109.1 ?
    C20 C19 H19B . . 109.1 ?
    H19A C19 H19B . . 107.8 ?
    C19 C20 C15 . . 114.3(2) ?
    C19 C20 H20A . . 108.7 ?
    C15 C20 H20A . . 108.7 ?
    C19 C20 H20B . . 108.7 ?
    C15 C20 H20B . . 108.7 ?
    H20A C20 H20B . . 107.6 ?
    N4 C21 N3 . . 121.6(3) ?
    N4 C21 S1 . . 116.3(2) ?
    N3 C21 S1 . . 122.1(2) ?
    C23 C22 N4 . . 115.4(3) ?
    C23 C22 C27 . . 127.1(3) ?
    N4 C22 C27 . . 117.5(3) ?
    C22 C23 C24 . . 126.5(3) ?
    C22 C23 S1 . . 110.6(2) ?
    C24 C23 S1 . . 122.9(3) ?
    O1 C24 O2 . . 123.1(4) ?
    O1 C24 C23 . . 126.1(5) ?
    O2 C24 C23 . . 110.8(4) ?
    C22 C27 H27A . . 109.5 ?
    C22 C27 H27B . . 109.5 ?
    H27A C27 H27B . . 109.5 ?
    C22 C27 H27C . . 109.5 ?
    H27A C27 H27C . . 109.5 ?
    H27B C27 H27C . . 109.5 ?
    N5 C28 H28A . . 109.5 ?
    N5 C28 H28B . . 109.5 ?
    H28A C28 H28B . . 109.5 ?
    N5 C28 H28C . . 109.5 ?
    H28A C28 H28C . . 109.5 ?
    H28B C28 H28C . . 109.5 ?
    N5 C29 H29C . . 109.5 ?
    N5 C29 H29A . . 109.5 ?
    H29C C29 H29A . . 109.5 ?
    N5 C29 H29B . . 109.5 ?
    H29C C29 H29B . . 109.5 ?
    H29A C29 H29B . . 109.5 ?
    O3 C30 N5 . . 124.9(3) ?
    O3 C30 H30 . . 117.6 ?
    N5 C30 H30 . . 117.6 ?
    C7 N1 C8 . . 113.88(19) ?
    C7 N1 H1A . . 108.3(19) ?
    C8 N1 H1A . . 107.3(19) ?
    C16 N2 N3 . . 117.5(2) ?
    C21 N3 N2 . . 117.9(2) ?
    C21 N3 H3A . . 114.5(19) ?
    N2 N3 H3A . . 126.0(19) ?
    C21 N4 C22 . . 110.3(3) ?
    C30 N5 C29 . . 121.0(3) ?
    C30 N5 C28 . . 120.9(3) ?
    C29 N5 C28 . . 118.0(3) ?
    C24 O2 C25' . . 109.6(4) ?
    C24 O2 C25 . . 134.6(12) ?
    C21 S1 C23 . . 87.38(16) ?
    C26 C25 O2 . . 110.1(13) ?
    C26 C25 H25A . . 109.6 ?
    O2 C25 H25A . . 109.6 ?
    C26 C25 H25B . . 109.6 ?
    O2 C25 H25B . . 109.6 ?
    H25A C25 H25B . . 108.1 ?
    C25 C26 H26A . . 109.5 ?
    C25 C26 H26B . . 109.5 ?
    H26A C26 H26B . . 109.5 ?
    C25 C26 H26C . . 109.5 ?
    H26A C26 H26C . . 109.5 ?
    H26B C26 H26C . . 109.5 ?
    C26' C25' O2 . . 100.7(9) ?
    C26' C25' H25C . . 111.6 ?
    O2 C25' H25C . . 111.6 ?
    C26' C25' H25D . . 111.6 ?
    O2 C25' H25D . . 111.6 ?
    H25C C25' H25D . . 109.4 ?
    C25' C26' H26D . . 109.5 ?
    C25' C26' H26E . . 109.5 ?
    H26D C26' H26E . . 109.5 ?
    C25' C26' H26F . . 109.5 ?
    H26D C26' H26F . . 109.5 ?
    H26E C26' H26F . . 109.5 ?
loop_
    _geom_torsion_atom_site_label_1
    _geom_torsion_atom_site_label_2
    _geom_torsion_atom_site_label_3
    _geom_torsion_atom_site_label_4
    _geom_torsion_site_symmetry_1
    _geom_torsion_site_symmetry_2
    _geom_torsion_site_symmetry_3
    _geom_torsion_site_symmetry_4
    _geom_torsion
    _geom_torsion_publ_flag
    C6 C1 C2 C3 . . . . 0.6(5) ?
    C7 C1 C2 C3 . . . . -179.9(3) ?
    C1 C2 C3 C4 . . . . -1.1(5) ?
    C2 C3 C4 C5 . . . . 1.3(6) ?
    C3 C4 C5 C6 . . . . -1.1(6) ?
    C2 C1 C6 C5 . . . . -0.4(5) ?
    C7 C1 C6 C5 . . . . -179.9(3) ?
    C4 C5 C6 C1 . . . . 0.7(6) ?
    C6 C1 C7 N1 . . . . 22.4(4) ?
    C2 C1 C7 N1 . . . . -157.1(3) ?
    C6 C1 C7 C17 . . . . -101.5(3) ?
    C2 C1 C7 C17 . . . . 79.0(3) ?
    N1 C8 C9 C10 . . . . -39.0(3) ?
    C15 C8 C9 C10 . . . . 84.8(3) ?
    N1 C8 C9 C14 . . . . 140.4(3) ?
    C15 C8 C9 C14 . . . . -95.8(3) ?
    C14 C9 C10 C11 . . . . -0.1(4) ?
    C8 C9 C10 C11 . . . . 179.3(3) ?
    C9 C10 C11 C12 . . . . -0.5(5) ?
    C10 C11 C12 C13 . . . . 0.9(5) ?
    C11 C12 C13 C14 . . . . -0.7(5) ?
    C10 C9 C14 C13 . . . . 0.4(4) ?
    C8 C9 C14 C13 . . . . -179.1(3) ?
    C12 C13 C14 C9 . . . . 0.0(5) ?
    N1 C8 C15 C16 . . . . -57.6(3) ?
    C9 C8 C15 C16 . . . . 178.4(2) ?
    N1 C8 C15 C20 . . . . 62.0(3) ?
    C9 C8 C15 C20 . . . . -61.9(3) ?
    C20 C15 C16 N2 . . . . 113.4(3) ?
    C8 C15 C16 N2 . . . . -121.2(3) ?
    C20 C15 C16 C17 . . . . -64.3(3) ?
    C8 C15 C16 C17 . . . . 61.1(3) ?
    N2 C16 C17 C18 . . . . -113.0(3) ?
    C15 C16 C17 C18 . . . . 65.0(3) ?
    N2 C16 C17 C7 . . . . 121.3(3) ?
    C15 C16 C17 C7 . . . . -60.7(3) ?
    N1 C7 C17 C16 . . . . 55.5(3) ?
    C1 C7 C17 C16 . . . . 179.9(2) ?
    N1 C7 C17 C18 . . . . -65.1(3) ?
    C1 C7 C17 C18 . . . . 59.3(3) ?
    C16 C17 C18 C19 . . . . -54.5(3) ?
    C7 C17 C18 C19 . . . . 66.9(3) ?
    C17 C18 C19 C20 . . . . 45.7(3) ?
    C18 C19 C20 C15 . . . . -45.1(3) ?
    C16 C15 C20 C19 . . . . 53.1(3) ?
    C8 C15 C20 C19 . . . . -66.4(3) ?
    N4 C22 C23 C24 . . . . 179.7(3) ?
    C27 C22 C23 C24 . . . . -1.6(5) ?
    N4 C22 C23 S1 . . . . -0.4(3) ?
    C27 C22 C23 S1 . . . . 178.2(3) ?
    C22 C23 C24 O1 . . . . -8.7(6) ?
    S1 C23 C24 O1 . . . . 171.5(3) ?
    C22 C23 C24 O2 . . . . 170.0(3) ?
    S1 C23 C24 O2 . . . . -9.8(4) ?
    C1 C7 N1 C8 . . . . 178.4(2) ?
    C17 C7 N1 C8 . . . . -56.0(3) ?
    C9 C8 N1 C7 . . . . -176.8(2) ?
    C15 C8 N1 C7 . . . . 57.7(3) ?
    C17 C16 N2 N3 . . . . 175.5(2) ?
    C15 C16 N2 N3 . . . . -2.0(4) ?
    N4 C21 N3 N2 . . . . 173.3(2) ?
    S1 C21 N3 N2 . . . . -8.0(4) ?
    C16 N2 N3 C21 . . . . 177.3(3) ?
    N3 C21 N4 C22 . . . . 179.8(3) ?
    S1 C21 N4 C22 . . . . 1.0(3) ?
    C23 C22 N4 C21 . . . . -0.3(4) ?
    C27 C22 N4 C21 . . . . -179.1(3) ?
    O3 C30 N5 C29 . . . . 0.1(5) ?
    O3 C30 N5 C28 . . . . -176.0(4) ?
    O1 C24 O2 C25' . . . . 4.6(6) ?
    C23 C24 O2 C25' . . . . -174.1(5) ?
    O1 C24 O2 C25 . . . . -20.2(15) ?
    C23 C24 O2 C25 . . . . 161.0(14) ?
    N4 C21 S1 C23 . . . . -1.0(2) ?
    N3 C21 S1 C23 . . . . -179.8(3) ?
    C22 C23 S1 C21 . . . . 0.8(2) ?
    C24 C23 S1 C21 . . . . -179.4(3) ?
    C24 O2 C25 C26 . . . . 128.4(18) ?
    C25' O2 C25 C26 . . . . 81(3) ?
    C24 O2 C25' C26' . . . . -174.6(10) ?
    C25 O2 C25' C26' . . . . -28.6(14) ?
loop_
    _geom_hbond_atom_site_label_D
    _geom_hbond_atom_site_label_H
    _geom_hbond_atom_site_label_A
    _geom_hbond_site_symmetry_A
    _geom_hbond_distance_DH
    _geom_hbond_distance_HA
    _geom_hbond_distance_DA
    _geom_hbond_angle_DHA
    C14 H14 O1 3_456 0.93 2.41 3.284(4) 156
    N1 H1A O1 1_655 0.844(17) 2.59(2) 3.380(4) 157(2)
    N3 H3A O3 . 0.853(17) 1.993(18) 2.843(4) 173(3)
_iucr_refine_instructions_details
;
TITL JOTHIVEL1 in P2(1)/c
CELL  0.71073  12.7000  19.4270  13.2030   90.000  115.249   90.000
ZERR     4.00   0.0050   0.0050   0.0050    0.005    0.005    0.005
LATT   1
SYMM  - X, 1/2 + Y, 1/2 - Z
SFAC  C    H    N    O    S
UNIT  120  148  20   12   4
MERG   2
OMIT    -3.00  50.00
SIMU 0.02 0.04 C25 > C26'
SADI 0.02 O2 C25 O2 C25'
SADI 0.02 C25 C26 C25' C26'
DFIX 0.85 0.02 N1 H1A N3 H3A
HTAB C15 O3
EQIV $1 -x-1, -y, -z+1
HTAB C27 N3_$1
HTAB C30 N4
HTAB C26 N5_$1
EQIV $2 x+1, y, z
HTAB N1 O1_$2
HTAB N3 O3
FMAP   2
PLAN   25
SIZE     0.30   0.35   0.35
ACTA
BOND   $H
CONF
WGHT     0.05790     2.36260
L.S.   4
FVAR     0.40283   0.33981
C1    1    0.073493    0.240444    0.546593    11.00000    0.04185    0.05128 =
        0.05528   -0.00477    0.01936   -0.00154
C2    1    0.099601    0.270511    0.649516    11.00000    0.05438    0.06968 =
        0.07319   -0.02433    0.03035   -0.00528
AFIX   43
H2    2    0.057206    0.257860    0.689171    11.00000   -1.20000
AFIX    0
C3    1    0.186674    0.318631    0.694621    11.00000    0.06445    0.07505 =
        0.09622   -0.03968    0.02591   -0.01011
AFIX   43
H3    2    0.201811    0.338733    0.763389    11.00000   -1.20000
AFIX    0
C4    1    0.250793    0.336800    0.638201    11.00000    0.06490    0.06981 =
        0.11795   -0.02276    0.02503   -0.02310
AFIX   43
H4    2    0.310863    0.368619    0.669043    11.00000   -1.20000
AFIX    0
C5    1    0.226416    0.308086    0.536313    11.00000    0.07841    0.09312 =
        0.10666   -0.00055    0.04666   -0.03359
AFIX   43
H5    2    0.269218    0.321074    0.497221    11.00000   -1.20000
AFIX    0
C6    1    0.138592    0.259827    0.490670    11.00000    0.06856    0.08030 =
        0.06784   -0.00770    0.03388   -0.02446
AFIX   43
H6    2    0.123414    0.240298    0.421502    11.00000   -1.20000
AFIX    0
C7    1   -0.023163    0.187969    0.501071    11.00000    0.04383    0.05079 =
        0.04342   -0.00183    0.02153   -0.00534
AFIX   13
H7    2   -0.018408    0.159146    0.563799    11.00000   -1.20000
AFIX    0
C8    1   -0.097087    0.089534    0.373768    11.00000    0.04111    0.05104 =
        0.04359   -0.00106    0.02033   -0.00478
AFIX   13
H8    2   -0.093891    0.061310    0.436536    11.00000   -1.20000
AFIX    0
C9    1   -0.070958    0.043185    0.295321    11.00000    0.03531    0.04894 =
        0.04902   -0.00463    0.01584   -0.00246
C10   1   -0.028019    0.068440    0.222527    11.00000    0.04821    0.05950 =
        0.06532   -0.00983    0.03308   -0.00759
AFIX   43
H10   2   -0.015365    0.115486    0.220760    11.00000   -1.20000
AFIX    0
C11   1   -0.003518    0.025197    0.152335    11.00000    0.05834    0.08300 =
        0.07154   -0.01262    0.03821    0.00027
AFIX   43
H11   2    0.024744    0.043433    0.103623    11.00000   -1.20000
AFIX    0
C12   1   -0.020365   -0.043679    0.153908    11.00000    0.07723    0.07941 =
        0.07018   -0.01534    0.03320    0.01380
AFIX   43
H12   2   -0.002695   -0.072670    0.107255    11.00000   -1.20000
AFIX    0
C13   1   -0.063277   -0.070095    0.224163    11.00000    0.09126    0.04682 =
        0.07079   -0.01015    0.02110    0.00578
AFIX   43
H13   2   -0.075685   -0.117240    0.224800    11.00000   -1.20000
AFIX    0
C14   1   -0.088738   -0.027086    0.295072    11.00000    0.06720    0.05639 =
        0.05779    0.00374    0.02417   -0.00357
AFIX   43
H14   2   -0.117979   -0.045764    0.342733    11.00000   -1.20000
AFIX    0
C15   1   -0.219816    0.122586    0.317978    11.00000    0.03592    0.06616 =
        0.04899   -0.00804    0.02196   -0.00599
AFIX   13
H15   2   -0.278281    0.085848    0.294366    11.00000   -1.20000
AFIX    0
C16   1   -0.234118    0.165098    0.406357    11.00000    0.03805    0.06336 =
        0.04380   -0.00357    0.02102    0.00223
C17   1   -0.145259    0.220927    0.448841    11.00000    0.04485    0.05979 =
        0.05248   -0.01016    0.02896   -0.00287
AFIX   13
H17   2   -0.156859    0.246055    0.507647    11.00000   -1.20000
AFIX    0
C18   1   -0.168662    0.270457    0.350833    11.00000    0.05605    0.06200 =
        0.07507    0.00565    0.03296    0.01063
AFIX   23
H18A  2   -0.242612    0.293286    0.331894    11.00000   -1.20000
H18B  2   -0.108567    0.305533    0.374890    11.00000   -1.20000
AFIX    0
C19   1   -0.171762    0.235755    0.246704    11.00000    0.06736    0.07811 =
        0.06167    0.02121    0.03476    0.01866
AFIX   23
H19A  2   -0.092818    0.225052    0.258301    11.00000   -1.20000
H19B  2   -0.204253    0.267454    0.184149    11.00000   -1.20000
AFIX    0
C20   1   -0.243310    0.170100    0.217610    11.00000    0.04838    0.09288 =
        0.04548   -0.00048    0.01929    0.01744
AFIX   23
H20A  2   -0.227372    0.144891    0.162267    11.00000   -1.20000
H20B  2   -0.325205    0.182276    0.183690    11.00000   -1.20000
AFIX    0
C21   1   -0.475165    0.104886    0.441422    11.00000    0.03919    0.06804 =
        0.05226    0.01147    0.02351    0.00856
C22   1   -0.630902    0.066108    0.454055    11.00000    0.04262    0.07685 =
        0.07993    0.03764    0.03301    0.01865
C23   1   -0.590317    0.107466    0.545008    11.00000    0.05426    0.08463 =
        0.07928    0.03686    0.04504    0.02333
C24   1   -0.643169    0.118781    0.621274    11.00000    0.07967    0.11430 =
        0.08614    0.05021    0.05700    0.04111
C27   1   -0.737799    0.021530    0.413602    11.00000    0.04856    0.09846 =
        0.12961    0.03339    0.04375    0.00328
AFIX   33
H27A  2   -0.746054   -0.002373    0.346983    11.00000   -1.50000
H27B  2   -0.805114    0.049773    0.397389    11.00000   -1.50000
H27C  2   -0.730496   -0.011278    0.470599    11.00000   -1.50000
AFIX    0
C28   1   -0.720775   -0.065490    0.101971    11.00000    0.10914    0.11716 =
        0.10519   -0.00727    0.04549   -0.05032
AFIX   33
H28A  2   -0.779183   -0.075358    0.028067    11.00000   -1.50000
H28B  2   -0.756687   -0.044978    0.145543    11.00000   -1.50000
H28C  2   -0.682660   -0.107426    0.137096    11.00000   -1.50000
AFIX    0
C29   1   -0.655674    0.007149   -0.013772    11.00000    0.07419    0.13403 =
        0.06310    0.00713    0.01827   -0.01890
AFIX   33
H29C  2   -0.609128    0.047539   -0.005400    11.00000   -1.50000
H29A  2   -0.736457    0.018545   -0.055052    11.00000   -1.50000
H29B  2   -0.634399   -0.027513   -0.053448    11.00000   -1.50000
AFIX    0
C30   1   -0.548298    0.003134    0.185103    11.00000    0.06130    0.07788 =
        0.06042   -0.00445    0.02307    0.00362
AFIX   43
H30   2   -0.539618   -0.015185    0.253301    11.00000   -1.20000
AFIX    0
N1    3   -0.007986    0.143096    0.419351    11.00000    0.03508    0.05154 =
        0.04949   -0.00547    0.01823   -0.00124
N2    3   -0.310823    0.160704    0.444615    11.00000    0.03904    0.07121 =
        0.04859   -0.00218    0.02382   -0.00254
N3    3   -0.396312    0.111853    0.398274    11.00000    0.04271    0.08498 =
        0.04917   -0.01039    0.02617   -0.00940
N4    3   -0.565508    0.064383    0.395247    11.00000    0.03614    0.07360 =
        0.06592    0.01379    0.02244    0.00402
N5    3   -0.636291   -0.018456    0.094765    11.00000    0.05456    0.07082 =
        0.05997   -0.00084    0.01899   -0.00651
O1    4   -0.738083    0.099006    0.608754    11.00000    0.08658    0.16439 =
        0.14474    0.05751    0.09094    0.03226
O2    4   -0.572181    0.153295    0.710405    11.00000    0.09637    0.14782 =
        0.08547    0.02038    0.06655    0.04348
O3    4   -0.476785    0.045483    0.186614    11.00000    0.06722    0.13541 =
        0.07492   -0.03042    0.03264   -0.03363
S1    5   -0.460944    0.147173    0.560676    11.00000    0.05815    0.08797 =
        0.06154    0.00604    0.03832    0.00648
PART    1
C25   1   -0.588041    0.196282    0.802619    21.00000    0.11867    0.15198 =
        0.11660   -0.00204    0.07666    0.02692
AFIX   23
H25A  2   -0.574318    0.244575    0.793908    21.00000   -1.20000
H25B  2   -0.667242    0.191427    0.794587    21.00000   -1.20000
AFIX    0
C26   1   -0.505910    0.172510    0.914687    21.00000    0.12123    0.09915 =
        0.07854   -0.00536    0.06728    0.02513
AFIX   33
H26A  2   -0.535788    0.183983    0.968201    21.00000   -1.50000
H26B  2   -0.431931    0.194541    0.935363    21.00000   -1.50000
H26C  2   -0.496534    0.123527    0.913464    21.00000   -1.50000
AFIX    0
PART    2
C25'  1   -0.622814    0.157807    0.791792   -21.00000    0.09628    0.09590 =
        0.09940   -0.00928    0.07540   -0.00138
AFIX   23
H25C  2   -0.699817    0.178284    0.758908   -21.00000   -1.20000
H25D  2   -0.626792    0.113036    0.822503   -21.00000   -1.20000
AFIX    0
C26'  1   -0.538074    0.202845    0.876465   -21.00000    0.13311    0.16477 =
        0.14696   -0.07784    0.08285   -0.02658
AFIX   33
H26D  2   -0.562792    0.211787    0.934523   -21.00000   -1.50000
H26E  2   -0.532604    0.245483    0.842267   -21.00000   -1.50000
H26F  2   -0.463308    0.180771    0.908079   -21.00000   -1.50000
AFIX    0
PART    0
H1A   2    0.056976    0.123070    0.451316    11.00000    0.05134
H3A   2   -0.414793    0.091632    0.335612    11.00000    0.05112
HKLF 4
END
;
data_1
_journal_date_recd_electronic     2013-11-16
_journal_date_accepted     2013-12-11
_journal_name_full     'Acta Crystallographica, Section E'
_journal_year     2014
_journal_volume     70
_journal_issue      1
_journal_page_first     o68
_journal_page_last     o69
_journal_paper_category     QO
_journal_paper_doi     10.1107/S1600536813033540
_journal_coeditor_code     LH5671
_publ_contact_author_name     'Kabilan'
_publ_contact_author_address
;
Department of chemistry
Annamalai University
Annamalai nagar
Chidambaram
Tamil nadu
India
;
_publ_contact_author_email     jothiichem@gmail.com
_publ_contact_author_phone     9976271805
_publ_section_title
;\
Ethyl
2-[2-(2,4-diphenyl-3-azabicyclo[3.3.1]nonan-9-ylidene)hydrazin-1-yl]-4-\
methyl-1,3-thiazole-5-carboxylate dimethylformamide monosolvate
;
loop_
    _publ_author_name
    _publ_author_address
    'Jothivel, S.'
;
Department of Chemistry
Annamalai University
Annamalainagar 608 002
Chidambaram
Tamil Nadu
India
;
    'Kabilan, S.'
;
Department of Chemistry
Annamalai University
Annamalainagar 608 002
Chidambaram
Tamil Nadu
India
;
