# Supplementary material for: Ethyl 2-[2-(2,4-diphenyl-3-aza­bicyclo­[3.3.1]nonan-9-yl­idene)hydrazin-1-yl]-4-methyl-1,3-thia­zole-5-carboxyl­ate di­methyl­formamide monosolvate
Source: Acta Crystallogr Sect E Struct Rep Online. 2013 Dec 18;70(Pt 1):o68–9. doi: 10.1107/S1600536813033540 (PMC3914099; doi:10.1107/S1600536813033540)
Supplement: Supplementary file 2 [file e-70-00o68-Isup2.hkl]

# 
# h,k,l, Fc-squared, Fo-squared, sigma(Fo-squared) and status flag 
# 
data_I
_shelx_title ' JOTHIVEL1 in P2(1)/c' 
_shelx_refln_list_code          4 
_shelx_F_calc_maximum      251.10 
_exptl_crystal_F_000      1168.00 
_reflns_d_resolution_high  0.8410 
 
loop_ 
 _symmetry_equiv_pos_as_xyz 
 'x, y, z' 
 '-x, y+1/2, -z+1/2' 
 '-x, -y, -z' 
 'x, -y-1/2, z-1/2' 
 
_cell_length_a    12.7000 
_cell_length_b    19.4270 
_cell_length_c    13.2030 
_cell_angle_alpha  90.000 
_cell_angle_beta  115.249 
_cell_angle_gamma  90.000 
 
_shelx_F_squared_multiplier     1.000 
 
loop_ 
 _refln_index_h 
 _refln_index_k 
 _refln_index_l 
 _refln_F_squared_calc 
 _refln_F_squared_meas 
 _refln_F_squared_sigma 
 _refln_observed_status 
   2   0   0     8944.81     9317.55    113.85 o 
   3   0   0        4.40       11.55      3.74 o 
   4   0   0     6136.17     6003.08     75.22 o 
   5   0   0      913.64      817.55     19.20 o 
   6   0   0      985.14     1031.20     25.05 o 
   7   0   0       18.99       40.24      5.51 o 
   8   0   0      359.84      307.79     12.49 o 
   9   0   0      412.85      445.88     15.81 o 
  10   0   0      206.93      205.83     11.83 o 
  11   0   0      486.77      496.78     19.18 o 
  12   0   0       39.39       46.21      8.77 o 
  13   0   0      382.12      379.23     23.41 o 
   2   1   0      933.78      900.58      8.86 o 
   3   1   0     2312.51     2442.60     22.51 o 
   4   1   0      691.43      648.26      7.81 o 
   5   1   0       18.12       17.55      2.01 o 
   6   1   0      282.40      279.45      6.96 o 
   7   1   0     2493.20     2416.40     32.04 o 
   8   1   0        9.04        4.79      3.26 o 
   9   1   0      572.52      567.16     12.63 o 
  10   1   0        7.05        7.43      4.20 o 
  11   1   0      218.10      228.58      9.27 o 
  12   1   0      127.68      136.22      8.51 o 
  13   1   0       95.44      106.86      9.10 o 
   0   2   0      828.68      494.16     16.15 o 
   1   2   0     5502.42     4895.32    127.49 o 
   2   2   0     8395.33     7914.89     75.63 o 
   3   2   0    19929.89    19573.46    167.47 o 
   4   2   0      779.28      626.54      7.60 o 
   5   2   0       86.11       73.84      3.02 o 
   6   2   0      252.02      277.96      6.58 o 
   7   2   0      307.19      276.86     10.11 o 
   8   2   0      162.96      147.14      6.23 o 
   9   2   0        1.05       -0.79      3.59 o 
  10   2   0        0.19       -4.84      3.77 o 
  11   2   0      201.80      218.75      9.17 o 
  12   2   0        5.64        4.23      5.69 o 
  13   2   0       53.36       49.85      7.75 o 
   1   3   0      134.20      159.11      3.08 o 
   2   3   0      803.66      749.82      7.63 o 
   3   3   0     1068.60     1053.92     11.73 o 
   4   3   0      512.98      596.01      7.31 o 
   5   3   0     2028.19     2143.21     24.47 o 
   6   3   0      537.64      517.12      9.83 o 
   7   3   0        5.83        4.53      2.52 o 
   8   3   0     1432.41     1429.79     21.96 o 
   9   3   0        0.28       -1.57      3.52 o 
  10   3   0       49.69       47.53      5.44 o 
  11   3   0      456.31      481.97     13.05 o 
  12   3   0      123.93      127.21      8.86 o 
  13   3   0       27.19       26.74      6.86 o 
   0   4   0      723.72      696.04     15.08 o 
   1   4   0    20286.69    19371.81    377.07 o 
   2   4   0       44.76       27.60      1.50 o 
   3   4   0     1223.63     1337.14     13.06 o 
   4   4   0     4877.98     5154.63     45.94 o 
   5   4   0     1176.33     1319.74     15.87 o 
   6   4   0      770.92      816.76     13.20 o 
   7   4   0       26.80       27.56      3.18 o 
   8   4   0       29.93       32.96      4.02 o 
   9   4   0      183.70      199.35      7.77 o 
  10   4   0      152.47      125.75      7.11 o 
  11   4   0       85.81      103.31      7.75 o 
  12   4   0       67.27       59.03      7.28 o 
  13   4   0       33.23       44.86      7.42 o 
   1   5   0      246.71      284.39      4.05 o 
   2   5   0       14.93       12.34      1.97 o 
   3   5   0     1055.46      986.54     10.83 o 
   4   5   0      517.72      522.58      7.06 o 
   5   5   0     2984.32     3291.04     37.10 o 
   6   5   0      484.82      450.05      8.42 o 
   7   5   0       13.72       11.96      2.69 o 
   8   5   0      668.41      665.86     13.16 o 
   9   5   0       95.46      120.00      6.38 o 
  10   5   0      187.43      175.76      7.93 o 
  11   5   0       27.84       34.43      6.02 o 
  12   5   0       11.80        6.71      5.66 o 
  13   5   0        0.36       -0.15      5.64 o 
   0   6   0     1277.54     1341.39     27.93 o 
   1   6   0     8321.00     8375.20    100.71 o 
   2   6   0      636.40      600.14      7.15 o 
   3   6   0      943.31      855.35      9.51 o 
   4   6   0     6745.46     7090.29     68.03 o 
   5   6   0      607.71      768.49      9.80 o 
   6   6   0      141.89      158.35      5.58 o 
   7   6   0        7.25        2.62      2.51 o 
   8   6   0       35.45       27.50      3.61 o 
   9   6   0     1082.00     1107.25     19.05 o 
  10   6   0      117.94       86.65      6.95 o 
  11   6   0       33.55       20.23      6.07 o 
  12   6   0       10.52        8.93      7.29 o 
  13   6   0       52.28       60.42      7.82 o 
   1   7   0       81.89       83.27      3.67 o 
   2   7   0      324.29      348.05      5.34 o 
   3   7   0      199.90      261.97      4.67 o 
   4   7   0     3019.68     3250.46     33.44 o 
   5   7   0      205.32      198.22      5.39 o 
   6   7   0       27.56       25.83      2.61 o 
   7   7   0        7.28        2.18      2.13 o 
   8   7   0       18.78       21.34      3.58 o 
   9   7   0       76.99       86.12      5.75 o 
  10   7   0       17.49       25.02      5.48 o 
  11   7   0       31.64       35.29      7.72 o 
  12   7   0       29.76       19.35      6.05 o 
  13   7   0        8.80        6.60      6.06 o 
   0   8   0      162.85      143.97      6.08 o 
   1   8   0      850.92      778.29     12.73 o 
   2   8   0        1.40       -0.42      1.45 o 
   3   8   0      317.37      343.87      7.60 o 
   4   8   0     1987.83     2109.43     22.70 o 
   5   8   0        0.23       -1.03      1.84 o 
   6   8   0       79.24       71.62      3.24 o 
   7   8   0       26.24       33.79      3.07 o 
   8   8   0        6.79        3.23      2.79 o 
   9   8   0        4.70       13.74      4.32 o 
  10   8   0        0.17        7.70      4.46 o 
  11   8   0       41.53       39.78      5.75 o 
  12   8   0        0.89        8.16      5.35 o 
   1   9   0      185.76      146.00      4.43 o 
   2   9   0     1263.03     1249.20     17.81 o 
   3   9   0      174.22      209.29      4.19 o 
   4   9   0     2812.36     2900.34     32.26 o 
   5   9   0      121.04      124.64      3.95 o 
   6   9   0        0.22       -1.20      2.29 o 
   7   9   0      582.69      570.13      9.31 o 
   8   9   0      189.94      203.52      6.53 o 
   9   9   0       57.39      107.08      6.25 o 
  10   9   0       86.88      113.42      6.79 o 
  11   9   0        0.34        4.93      4.52 o 
  12   9   0       30.46       40.85      6.86 o 
   0  10   0     3346.70     3637.49     72.09 o 
   1  10   0      446.52      492.92      8.60 o 
   2  10   0     1393.23     1396.13     19.79 o 
   3  10   0       78.76       61.13      2.41 o 
   4  10   0      433.27      406.92      8.16 o 
   5  10   0       28.46       27.01      2.37 o 
   6  10   0       29.95       20.74      2.68 o 
   7  10   0       65.66       75.85      4.23 o 
   8  10   0       91.14       86.79      5.35 o 
   9  10   0       13.34       -2.31      3.66 o 
  10  10   0       70.45       37.47      5.16 o 
  11  10   0       39.51       33.70      6.35 o 
  12  10   0        3.84        2.20      6.04 o 
   1  11   0       57.18       77.32      5.11 o 
   2  11   0        2.07        2.08      2.55 o 
   3  11   0     1332.74     1374.72     16.62 o 
   4  11   0      142.83      156.48      5.79 o 
   5  11   0      208.06      219.23      6.31 o 
   6  11   0      375.81      406.69      8.66 o 
   7  11   0       94.18      136.23      5.26 o 
   8  11   0        1.66        5.01      3.52 o 
   9  11   0        0.01        3.14      4.57 o 
  10  11   0       15.10        6.90      4.80 o 
  11  11   0        0.36       -2.49      5.75 o 
  12  11   0        9.15       -1.55      7.59 o 
   0  12   0      714.31      571.06     13.80 o 
   1  12   0       45.26       37.89      2.99 o 
   2  12   0      536.79      572.87     12.44 o 
   3  12   0       12.64       11.70      1.98 o 
   4  12   0        0.04        2.18      1.83 o 
   5  12   0       98.34       79.28      4.08 o 
   6  12   0       36.94       57.77      4.00 o 
   7  12   0        4.33       -3.11      2.78 o 
   8  12   0       16.31        0.98      3.68 o 
   9  12   0        3.84       -2.61      3.96 o 
  10  12   0       34.49       26.63      6.32 o 
  11  12   0        4.23        1.51      7.50 o 
   1  13   0       40.71       31.36      3.39 o 
   2  13   0      446.03      527.24     11.41 o 
   3  13   0       58.59       62.27      3.00 o 
   4  13   0        8.42        1.81      2.27 o 
   5  13   0      103.97       97.68      4.12 o 
   6  13   0      118.26       83.61      4.58 o 
   7  13   0       24.62       14.72      3.47 o 
   8  13   0       13.57        4.60      5.11 o 
   9  13   0        1.37       11.19      5.28 o 
  10  13   0       24.46       47.59      8.95 o 
  11  13   0        0.77        1.88      7.40 o 
   0  14   0        7.99        3.99      2.36 o 
   1  14   0      212.50      266.17      8.03 o 
   2  14   0      297.79      355.95     10.61 o 
   3  14   0        0.66       -2.49      2.77 o 
   4  14   0        2.85        3.91      2.51 o 
   5  14   0        1.69        5.24      2.57 o 
   6  14   0       31.17       18.92      5.22 o 
   7  14   0      118.26      153.43      8.02 o 
   8  14   0        5.47        7.17      5.12 o 
   9  14   0       53.68       63.96      9.09 o 
  10  14   0       51.67       55.23     13.35 o 
   1  15   0       89.15       89.73      5.11 o 
   2  15   0        1.02       -0.82      3.46 o 
   3  15   0       71.72       48.91      3.23 o 
   4  15   0       23.26        3.91      3.09 o 
   5  15   0       60.70       89.58      6.32 o 
   6  15   0       61.97       64.29      5.83 o 
   7  15   0      151.52      175.77      8.85 o 
   8  15   0        0.38        7.02      5.28 o 
   9  15   0       10.72       10.45      7.28 o 
  10  15   0        0.41        7.84      7.35 o 
   0  16   0       28.35       24.64      6.13 o 
   1  16   0        4.05        4.81      3.33 o 
   2  16   0        1.38        6.44      5.79 o 
   3  16   0       29.90       26.16      3.21 o 
   4  16   0        1.40        8.09      3.23 o 
   5  16   0      186.94      125.98      8.01 o 
   6  16   0       12.17       29.91      5.22 o 
   7  16   0       23.33       23.21      5.49 o 
   8  16   0       20.30       29.12      8.46 o 
   9  16   0        4.56       -1.67      6.58 o 
   1  17   0      135.67      130.96      5.62 o 
   2  17   0       48.31       51.45      6.50 o 
   3  17   0       18.08       18.79      4.61 o 
   4  17   0       16.59       15.36      4.06 o 
   5  17   0        1.25       -3.41      4.70 o 
   6  17   0       31.58       45.56      5.75 o 
   7  17   0        0.11       -2.71      5.50 o 
   8  17   0       38.59       31.59      7.85 o 
   9  17   0       13.22       10.35      7.60 o 
   0  18   0       22.93       11.78      4.02 o 
   1  18   0      161.70      131.22      5.11 o 
   2  18   0      158.39      168.04      7.82 o 
   3  18   0       32.87       12.11      4.07 o 
   4  18   0       13.22       15.53      4.83 o 
   5  18   0        0.22       10.50      5.10 o 
   6  18   0        5.70        7.87      5.65 o 
   7  18   0        0.63        7.67      6.15 o 
   8  18   0        0.91       -7.07      8.08 o 
   1  19   0        6.29        3.50      4.16 o 
   2  19   0        6.90       13.99      6.02 o 
   3  19   0      209.70      180.32      8.16 o 
   4  19   0       11.01       25.14      5.19 o 
   5  19   0       62.42       45.44      6.29 o 
   6  19   0       50.44       54.74      9.52 o 
   7  19   0        8.89       16.42      6.53 o 
   0  20   0        7.28        2.59      5.73 o 
   1  20   0      104.78      129.59     11.83 o 
   2  20   0       89.93      109.47      7.46 o 
   3  20   0        0.95       -0.14      4.57 o 
   4  20   0       23.98       20.00      5.26 o 
   5  20   0        6.83       10.90      5.45 o 
   6  20   0        0.43       10.12      5.79 o 
   1  21   0        9.52       13.87      8.26 o 
   2  21   0       10.67        8.47      5.30 o 
   3  21   0        0.76       12.82      7.67 o 
   4  21   0        1.16       -6.77      8.81 o 
   5  21   0        0.05        7.06      5.85 o 
   0  22   0        7.35       -0.86      6.90 o 
   1  22   0       38.57       33.70      5.70 o 
   2  22   0        5.62       17.68      5.86 o 
   3  22   0       35.72       46.44     20.95 o 
   4  22   0        0.85       -1.74      5.28 o 
   1  23   0        0.15        3.02      7.39 o 
 -14   1   1        4.03        0.17     10.98 o 
 -13   1   1      266.39      307.35     12.92 o 
 -12   1   1       98.82      106.26      7.30 o 
 -11   1   1      127.50      109.86      7.03 o 
 -10   1   1       22.57       42.91      4.97 o 
  -9   1   1        0.09       -1.98      3.25 o 
  -8   1   1       35.25       30.86      3.78 o 
  -7   1   1       67.12       54.03      3.96 o 
  -6   1   1      186.54      245.56      8.28 o 
  -5   1   1     1284.33     1471.91     18.09 o 
  -4   1   1     3313.41     3235.00     33.55 o 
  -3   1   1     2378.53     2387.60     24.37 o 
  -2   1   1     7502.04     7635.08     73.91 o 
  -1   1   1      176.79      148.63      7.32 o 
   0   1   1    10237.50     6657.76    203.75 o 
   1   1   1     9819.10     9877.78     77.90 o 
   2   1   1      479.34      534.41      5.60 o 
   3   1   1     8433.76     8181.46     65.17 o 
   4   1   1     2131.02     2104.38     18.79 o 
   5   1   1     1165.38     1174.74     15.82 o 
   6   1   1     3577.35     3426.79     42.78 o 
   7   1   1      370.75      397.11      9.72 o 
   8   1   1        2.04        3.37      3.45 o 
   9   1   1       34.68       37.08      4.85 o 
  10   1   1        0.91        0.82      4.24 o 
  11   1   1        9.89        1.52      4.66 o 
  12   1   1       57.62       57.79      6.91 o 
  13   1   1        2.63       12.28      7.04 o 
 -13   2   1       25.93       28.09      6.80 o 
 -12   2   1      365.75      366.18     12.50 o 
 -11   2   1      781.90      722.73     15.80 o 
 -10   2   1       58.87       45.75      5.09 o 
  -9   2   1       19.93       21.96      3.96 o 
  -8   2   1     1616.57     1627.83     23.75 o 
  -7   2   1     2639.80     2771.29     32.82 o 
  -6   2   1      604.46      488.57     10.14 o 
  -5   2   1      509.90      450.44      8.04 o 
  -4   2   1     5215.61     5327.57     52.73 o 
  -3   2   1     2138.31     1936.85     20.10 o 
  -2   2   1     7448.63     7731.98     74.49 o 
  -1   2   1     1549.38     1489.67     22.58 o 
   0   2   1     3082.25     2798.10     56.06 o 
   1   2   1    11003.75    11228.05     88.63 o 
   2   2   1       51.55       41.64      1.47 o 
   3   2   1        0.77        3.35      1.33 o 
   4   2   1      603.34      697.50      8.52 o 
   5   2   1     3090.45     3315.10     37.58 o 
   6   2   1      278.37      302.47      7.16 o 
   7   2   1      324.33      297.78      8.54 o 
   8   2   1      123.35      119.76      6.01 o 
   9   2   1      420.48      394.90     10.78 o 
  10   2   1      134.02      129.32      8.40 o 
  11   2   1       96.96       98.84      7.29 o 
  12   2   1       26.14       23.77      6.64 o 
  13   2   1      139.81      148.89     12.46 o 
 -13   3   1       95.41      120.94      9.25 o 
 -12   3   1       77.23       86.36      7.79 o 
 -11   3   1        0.31        4.85      4.43 o 
 -10   3   1      136.74      143.90      7.08 o 
  -9   3   1      688.78      657.45     13.45 o 
  -8   3   1      104.14       82.87      5.26 o 
  -7   3   1       81.59       63.68      3.74 o 
  -6   3   1     2810.62     2968.37     40.12 o 
  -5   3   1      662.54      724.53     11.28 o 
  -4   3   1      186.40      213.71      5.47 o 
  -3   3   1     3220.64     3170.73     31.73 o 
  -2   3   1      195.14      223.20      2.86 o 
  -1   3   1      540.59      463.75      6.22 o 
   0   3   1    23517.57    22779.68    208.16 o 
   1   3   1    10657.49    10626.06     87.73 o 
   2   3   1    39686.22    38886.38    304.53 o 
   3   3   1     5140.15     5068.75     41.14 o 
   4   3   1     2122.96     2131.99     23.30 o 
   5   3   1      230.03      271.70      6.23 o 
   6   3   1     1056.84     1047.80     16.43 o 
   7   3   1     1163.21     1100.72     17.89 o 
   8   3   1       27.13       25.90      4.11 o 
   9   3   1      177.63      199.87      8.81 o 
  10   3   1      175.10      184.97      8.27 o 
  11   3   1       56.35       66.36      6.53 o 
  12   3   1       21.33       19.80      6.22 o 
  13   3   1      191.27      200.04     11.44 o 
 -13   4   1        4.87        4.82      6.79 o 
 -12   4   1        2.06       -0.24      4.99 o 
 -11   4   1       58.37       48.65      5.61 o 
 -10   4   1       48.79       58.56      5.70 o 
  -9   4   1      562.85      498.32     11.51 o 
  -8   4   1      106.04       91.94      4.65 o 
  -7   4   1      329.34      331.91      7.97 o 
  -6   4   1       24.41       26.32      2.81 o 
  -5   4   1     1389.94     1502.00     24.36 o 
  -4   4   1     1531.48     1468.03     16.21 o 
  -3   4   1     1581.22     1714.88     16.86 o 
  -2   4   1     6208.09     6074.63     59.10 o 
  -1   4   1     1606.37     1521.04     16.57 o 
   0   4   1      129.61      166.56      2.69 o 
   1   4   1    43648.18    42072.32    319.31 o 
   2   4   1    27779.55    28715.16    223.47 o 
   3   4   1       11.28       47.78      1.83 o 
   4   4   1      123.85      134.13      4.05 o 
   5   4   1     1006.82     1061.58     13.76 o 
   6   4   1      245.05      196.70      5.88 o 
   7   4   1        0.42       -0.44      2.70 o 
   8   4   1       54.50       41.37      4.57 o 
   9   4   1      354.71      365.23     10.52 o 
  10   4   1       41.97       35.49      5.30 o 
  11   4   1        1.61        3.08      6.17 o 
  12   4   1       45.12       39.68      6.93 o 
  13   4   1        4.08        4.87      6.30 o 
 -13   5   1       12.49       12.70      5.82 o 
 -12   5   1       31.65       33.52      8.84 o 
 -11   5   1      190.75      168.48      9.03 o 
 -10   5   1        0.21        4.59      4.20 o 
  -9   5   1      105.22      119.96      5.99 o 
  -8   5   1      219.54      237.97      8.06 o 
  -7   5   1      714.40      753.10     12.02 o 
  -6   5   1       13.45        7.40      2.25 o 
  -5   5   1     1182.14     1207.45     16.78 o 
  -4   5   1      834.06      888.09     10.52 o 
  -3   5   1        4.73       15.33      1.40 o 
  -2   5   1      514.21      573.43      8.94 o 
  -1   5   1     1122.56     1067.01     11.27 o 
   0   5   1    21374.75    20312.43    245.54 o 
   1   5   1    21396.91    20856.36    169.97 o 
   2   5   1      124.46      118.37      2.50 o 
   3   5   1      161.45      172.88      3.19 o 
   4   5   1      263.01      286.07      6.43 o 
   5   5   1       85.73      107.37      3.82 o 
   6   5   1      554.60      590.54     11.59 o 
   7   5   1       59.69       66.71      4.12 o 
   8   5   1      129.05      127.43      6.19 o 
   9   5   1       10.65       11.66      4.24 o 
  10   5   1       43.36       20.89      4.92 o 
  11   5   1        3.90        9.04      6.24 o 
  12   5   1       14.61        7.16      5.59 o 
 -13   6   1        1.18        9.15      5.67 o 
 -12   6   1        0.32       -2.12      4.98 o 
 -11   6   1      183.90      186.21     13.06 o 
 -10   6   1      603.93      560.68     12.99 o 
  -9   6   1       30.53       30.84      4.43 o 
  -8   6   1      680.94      681.79     11.92 o 
  -7   6   1      206.06      209.66      6.74 o 
  -6   6   1      171.42      155.41      4.47 o 
  -5   6   1       93.82      107.08      3.33 o 
  -4   6   1      710.84      768.84     11.25 o 
  -3   6   1        4.53        4.22      1.19 o 
  -2   6   1      444.16      434.25      6.51 o 
  -1   6   1      301.92      255.97      4.34 o 
   0   6   1      827.72      823.72     10.55 o 
   1   6   1     1707.89     1605.59     15.66 o 
   2   6   1     3990.91     3776.09     33.53 o 
   3   6   1      603.60      487.35      5.96 o 
   4   6   1      597.76      697.12      9.63 o 
   5   6   1      755.28      681.30     10.87 o 
   6   6   1      222.21      205.38      5.79 o 
   7   6   1       44.02       57.24      4.00 o 
   8   6   1       97.22       80.41      6.06 o 
   9   6   1       78.03       69.47      5.68 o 
  10   6   1       57.66       66.84      6.81 o 
  11   6   1        0.03       -5.20      4.77 o 
  12   6   1        3.10        6.10      5.66 o 
 -13   7   1       31.96       28.33      6.98 o 
 -12   7   1        6.88        8.03      5.50 o 
 -11   7   1        0.01       -0.90      4.66 o 
 -10   7   1      236.48      267.57     10.51 o 
  -9   7   1       18.99       18.14      3.18 o 
  -8   7   1        0.01       -2.46      2.29 o 
  -7   7   1       39.13       44.00      3.09 o 
  -6   7   1      189.61      181.25      4.48 o 
  -5   7   1      999.62      975.59     12.39 o 
  -4   7   1     2040.23     2059.76     30.63 o 
  -3   7   1     1672.47     1648.35     20.65 o 
  -2   7   1       27.92       59.32      2.45 o 
  -1   7   1       59.71       99.45      2.71 o 
   0   7   1     1644.49     1546.46     18.55 o 
   1   7   1      299.27      329.61      5.60 o 
   2   7   1     1341.23     1468.50     13.89 o 
   3   7   1       16.75       47.97      2.25 o 
   4   7   1     4060.32     4414.85     41.99 o 
   5   7   1      112.61      103.07      3.56 o 
   6   7   1        6.61        1.37      1.88 o 
   7   7   1      992.07      984.78     16.67 o 
   8   7   1       76.70       95.89      5.11 o 
   9   7   1      350.55      385.98     12.26 o 
  10   7   1       11.19       16.16      5.40 o 
  11   7   1        4.60       -0.42      4.99 o 
  12   7   1       10.62       15.04      6.29 o 
 -13   8   1        4.53        0.83      7.15 o 
 -12   8   1      137.48      124.88      7.87 o 
 -11   8   1        9.50       10.02      4.69 o 
 -10   8   1       91.91      113.19      6.66 o 
  -9   8   1        7.06        6.66      4.04 o 
  -8   8   1       40.56       43.96      3.63 o 
  -7   8   1      642.42      691.75     10.38 o 
  -6   8   1       49.86       48.07      3.07 o 
  -5   8   1      750.46      812.22     10.82 o 
  -4   8   1     2615.18     2823.75     31.05 o 
  -3   8   1     1022.58      970.43     18.22 o 
  -2   8   1      210.80      195.25      3.95 o 
  -1   8   1        9.64        4.08      1.22 o 
   0   8   1        2.04       13.41      1.69 o 
   1   8   1     1127.68     1026.06     12.94 o 
   2   8   1     4485.18     4571.98     42.18 o 
   3   8   1       40.77       45.21      2.51 o 
   4   8   1     1891.04     2091.45     22.83 o 
   5   8   1      806.73      847.02     10.69 o 
   6   8   1        3.19        6.39      2.44 o 
   7   8   1      561.06      479.94      8.89 o 
   8   8   1        1.86        2.52      3.01 o 
   9   8   1       26.95       11.85      4.30 o 
  10   8   1       13.48       29.23      5.85 o 
  11   8   1       30.18       21.89      5.89 o 
  12   8   1       20.18       12.46      6.07 o 
 -12   9   1       36.71       32.08      6.33 o 
 -11   9   1       30.77       40.40      5.86 o 
 -10   9   1       23.09       14.57      4.49 o 
  -9   9   1      677.63      639.03     13.54 o 
  -8   9   1      253.13      206.99      5.83 o 
  -7   9   1      105.52       82.84      4.22 o 
  -6   9   1      184.99      216.53      5.42 o 
  -5   9   1      173.96      153.30      4.17 o 
  -4   9   1      140.01      204.70      4.32 o 
  -3   9   1      869.83     1018.74     14.18 o 
  -2   9   1      466.12      447.38     13.62 o 
  -1   9   1      107.16      121.16      3.88 o 
   0   9   1        7.05        4.45      1.50 o 
   1   9   1        3.97        6.11      1.38 o 
   2   9   1        8.75       17.83      1.94 o 
   3   9   1       27.24       12.01      2.16 o 
   4   9   1      995.34      974.41     12.82 o 
   5   9   1      296.53      343.59      6.66 o 
   6   9   1       98.72       75.56      3.41 o 
   7   9   1       17.31        1.11      2.55 o 
   8   9   1       50.22       73.44      6.74 o 
   9   9   1      148.37      130.38      6.76 o 
  10   9   1       51.83       40.81      5.45 o 
  11   9   1       55.37       30.43      6.09 o 
  12   9   1        1.60       -0.90      6.03 o 
 -12  10   1        1.51        0.71      5.14 o 
 -11  10   1       26.86       23.33      5.57 o 
 -10  10   1        2.79       15.44      4.44 o 
  -9  10   1       24.84       43.27      4.78 o 
  -8  10   1       12.15        4.34      3.33 o 
  -7  10   1       13.63        7.21      2.76 o 
  -6  10   1      258.25      253.86      5.86 o 
  -5  10   1        2.13       -0.45      2.06 o 
  -4  10   1      568.01      566.81     12.39 o 
  -3  10   1      246.13      283.56      7.11 o 
  -2  10   1      455.95      453.27      8.72 o 
  -1  10   1      437.14      504.98      8.45 o 
   0  10   1      154.95      157.18      5.42 o 
   1  10   1       10.91       28.58      1.88 o 
   2  10   1      168.05      155.28      4.23 o 
   3  10   1      165.01      196.14      4.62 o 
   4  10   1      109.63       92.26      3.40 o 
   5  10   1       51.01       48.98      2.95 o 
   6  10   1      137.81      151.93      5.21 o 
   7  10   1       20.92       13.18      2.69 o 
   8  10   1        0.45       -2.43      3.39 o 
   9  10   1       20.68       11.95      4.19 o 
  10  10   1       34.98       32.00      5.53 o 
  11  10   1        3.33       -7.76      5.17 o 
 -12  11   1       13.97       21.69      7.24 o 
 -11  11   1       21.60        9.35      5.06 o 
 -10  11   1      119.72       79.42      6.38 o 
  -9  11   1       14.75        7.37      3.85 o 
  -8  11   1       22.75       18.41      3.84 o 
  -7  11   1       52.21       50.28      3.66 o 
  -6  11   1      274.72      298.27      6.28 o 
  -5  11   1       27.68       16.22      2.45 o 
  -4  11   1       11.12        8.26      1.85 o 
  -3  11   1        2.95       10.76      3.04 o 
  -2  11   1      136.93      113.54      4.39 o 
  -1  11   1      182.82      143.10      4.17 o 
   0  11   1      207.49      231.19      5.01 o 
   1  11   1      449.55      483.16      7.44 o 
   2  11   1       11.77        9.40      2.05 o 
   3  11   1      181.73      214.27      4.36 o 
   4  11   1       40.65       40.01      2.84 o 
   5  11   1        0.56       10.07      2.33 o 
   6  11   1       19.63        6.06      2.88 o 
   7  11   1      169.31      186.46      6.69 o 
   8  11   1      119.57      143.52      6.37 o 
   9  11   1       37.64       71.87      6.90 o 
  10  11   1       27.31       41.73      8.67 o 
  11  11   1       19.13        7.44      7.61 o 
 -12  12   1       22.75       39.71      9.72 o 
 -11  12   1        0.26       -3.16      5.72 o 
 -10  12   1        1.73        0.89      5.10 o 
  -9  12   1       24.11       32.46      4.87 o 
  -8  12   1      103.49      167.58      6.67 o 
  -7  12   1        2.47        5.60      2.67 o 
  -6  12   1      438.67      427.49      9.29 o 
  -5  12   1       58.99       71.29      3.52 o 
  -4  12   1       78.77       72.54      2.95 o 
  -3  12   1       33.93       54.89      4.28 o 
  -2  12   1        8.05        6.06      3.08 o 
  -1  12   1       14.28        8.17      2.09 o 
   0  12   1        1.88        3.03      1.55 o 
   1  12   1      223.85      257.28      5.34 o 
   2  12   1        1.14       -1.04      1.88 o 
   3  12   1      212.85      142.26      4.67 o 
   4  12   1       48.63       42.32      2.92 o 
   5  12   1       29.36       40.59      3.32 o 
   6  12   1      196.57      142.73      4.92 o 
   7  12   1        0.69       10.55      3.34 o 
   8  12   1        3.77        4.75      3.79 o 
   9  12   1       93.61      147.59      7.48 o 
  10  12   1        3.05       -7.66      6.48 o 
  11  12   1        0.94        5.43      7.83 o 
 -11  13   1        8.05       -4.25      5.46 o 
 -10  13   1        5.36        8.33      5.76 o 
  -9  13   1       50.55       25.04      5.99 o 
  -8  13   1       48.46       97.30      8.82 o 
  -7  13   1        1.45       -0.11      4.33 o 
  -6  13   1      125.13      131.31      5.26 o 
  -5  13   1      143.83      136.49      7.58 o 
  -4  13   1      470.92      450.87      8.16 o 
  -3  13   1      330.91      350.75      9.55 o 
  -2  13   1      266.77      257.48      8.52 o 
  -1  13   1      178.51      146.66      4.83 o 
   0  13   1       95.28       73.45      3.50 o 
   1  13   1        0.92       -0.76      1.85 o 
   2  13   1        0.35       -0.42      1.97 o 
   3  13   1       28.37       16.39      2.68 o 
   4  13   1       24.57       37.54      2.61 o 
   5  13   1       38.20       31.75      3.30 o 
   6  13   1       36.72       57.19      5.52 o 
   7  13   1        5.67       17.86      3.61 o 
   8  13   1      152.71      129.61      8.00 o 
   9  13   1       62.59       76.30      9.46 o 
  10  13   1       24.76       16.01      7.52 o 
 -11  14   1        1.18        0.64      7.51 o 
 -10  14   1        8.75        6.86      5.70 o 
  -9  14   1        0.01        4.06      5.23 o 
  -8  14   1      203.33      168.18      8.93 o 
  -7  14   1       36.85       24.71      5.01 o 
  -6  14   1      273.67      295.95      8.50 o 
  -5  14   1        5.27       10.74      2.43 o 
  -4  14   1       73.06       78.96      4.81 o 
  -3  14   1        0.48       -1.64      3.66 o 
  -2  14   1       26.89       22.62      3.88 o 
  -1  14   1       18.85       21.06      3.06 o 
   0  14   1        0.42       -1.35      1.54 o 
   1  14   1      320.52      287.93      5.88 o 
   2  14   1      141.52      139.17      4.44 o 
   3  14   1       54.05       52.48      3.41 o 
   4  14   1        5.07       25.02      3.78 o 
   5  14   1       58.93       76.93      5.63 o 
   6  14   1      314.94      300.19     10.33 o 
   7  14   1       44.38       65.05      6.13 o 
   8  14   1        1.04       -5.84      5.72 o 
   9  14   1        4.09        7.38      7.06 o 
  10  14   1        7.56       -3.65      7.00 o 
 -10  15   1        4.14       11.75      9.11 o 
  -9  15   1       20.57       10.01      5.62 o 
  -8  15   1      136.79      115.91      8.04 o 
  -7  15   1       51.43       92.88      7.54 o 
  -6  15   1      352.80      302.05     10.30 o 
  -5  15   1       31.23       35.94      4.30 o 
  -4  15   1       20.81       21.74      3.01 o 
  -3  15   1       38.15       38.84      5.18 o 
  -2  15   1      311.55      307.68      9.92 o 
  -1  15   1       26.36       25.69      3.18 o 
   0  15   1       12.80       12.19      1.98 o 
   1  15   1      147.03      123.08      6.30 o 
   2  15   1        6.24       15.38      3.10 o 
   3  15   1       18.31       10.50      2.88 o 
   4  15   1       33.27       15.81      3.85 o 
   5  15   1      246.46      192.51     10.04 o 
   6  15   1        0.00       -4.11      4.10 o 
   7  15   1       26.17        8.26      6.15 o 
   8  15   1        1.15        5.11      6.58 o 
   9  15   1        1.47        6.82      7.09 o 
 -10  16   1        4.48       18.78      8.12 o 
  -9  16   1       15.53       17.35     10.90 o 
  -8  16   1       36.22       84.24     11.89 o 
  -7  16   1        3.45       -0.96      4.74 o 
  -6  16   1      142.42      173.68      9.29 o 
  -5  16   1        0.75       -0.67      3.01 o 
  -4  16   1       57.18       47.60      7.55 o 
  -3  16   1       23.27       40.46      5.27 o 
  -2  16   1        7.94        0.22      4.99 o 
  -1  16   1      132.97      155.61      8.69 o 
   0  16   1      216.89      248.37      5.20 o 
   1  16   1        0.54       -0.55      2.43 o 
   2  16   1       11.78        2.14      3.96 o 
   3  16   1      168.00      190.28      9.37 o 
   4  16   1        1.78       -3.18      3.98 o 
   5  16   1      158.45      142.10     10.23 o 
   6  16   1       13.62       13.80      4.86 o 
   7  16   1      218.72      224.85     12.38 o 
   8  16   1        0.64        0.31      6.79 o 
   9  16   1        0.98       -6.38      6.93 o 
  -9  17   1       11.93       26.22      7.82 o 
  -8  17   1        0.73       -6.95      7.94 o 
  -7  17   1        4.46        1.44      4.86 o 
  -6  17   1        4.05       -3.26      4.28 o 
  -5  17   1       97.21       89.39      9.98 o 
  -4  17   1       50.94       34.43      7.32 o 
  -3  17   1        8.21        7.52      7.73 o 
  -2  17   1       72.65       56.19      6.42 o 
  -1  17   1        4.31       -3.36      3.32 o 
   0  17   1       74.63       98.54      4.35 o 
   1  17   1        0.11       -3.97      2.65 o 
   2  17   1        0.01       -3.47      3.61 o 
   3  17   1      242.04      321.34      9.25 o 
   4  17   1       10.71       33.22      6.10 o 
   5  17   1       40.35       56.09      7.19 o 
   6  17   1       80.42       77.43      8.05 o 
   7  17   1       40.26       38.51      7.59 o 
   8  17   1        0.79       -7.17      6.56 o 
  -8  18   1       11.23       10.86      6.89 o 
  -7  18   1       83.24      100.35      7.46 o 
  -6  18   1        0.05       -1.55      6.20 o 
  -5  18   1      242.42      281.82     11.06 o 
  -4  18   1       33.69       27.60      7.30 o 
  -3  18   1       18.91       11.89      6.03 o 
  -2  18   1       64.16       51.98      6.44 o 
  -1  18   1       10.30        2.97      4.38 o 
   0  18   1        9.41       12.84      3.17 o 
   1  18   1      107.61      111.96      5.26 o 
   2  18   1       18.77        9.78      4.52 o 
   3  18   1      130.53      100.87      6.99 o 
   4  18   1       14.10        4.81      5.06 o 
   5  18   1       13.33       27.43      6.09 o 
   6  18   1       25.66       18.91      6.81 o 
   7  18   1        8.30        4.04      6.39 o 
   8  18   1       18.77       42.04      8.43 o 
  -8  19   1        0.43        9.18      9.41 o 
  -7  19   1        8.18        2.81      5.94 o 
  -6  19   1       16.58       36.12      6.35 o 
  -5  19   1       13.58       16.71     10.72 o 
  -4  19   1       27.98       39.86      7.69 o 
  -3  19   1       43.80       20.48      6.70 o 
  -2  19   1       41.37       50.25      6.95 o 
  -1  19   1       42.12       18.92      7.33 o 
   0  19   1       33.44       29.64      6.59 o 
   1  19   1       67.54       80.86      6.64 o 
   2  19   1        0.45       -5.33      4.03 o 
   3  19   1        4.12        0.89      4.52 o 
   4  19   1        6.58        7.95      5.07 o 
   5  19   1       13.31       12.45      6.41 o 
   6  19   1        9.22        9.32      6.37 o 
   7  19   1        2.10       -4.30      6.46 o 
  -7  20   1       10.53        8.29      6.36 o 
  -6  20   1        0.64       -2.50      8.08 o 
  -5  20   1        8.86        0.96      4.73 o 
  -4  20   1       23.92       28.85     12.54 o 
  -3  20   1       28.89       34.82      9.86 o 
  -2  20   1        6.58       -0.92      7.70 o 
  -1  20   1       16.68       26.60      4.69 o 
   0  20   1        0.01       14.48      6.29 o 
   1  20   1       15.08       30.41      9.06 o 
   2  20   1        1.13        1.14      5.12 o 
   3  20   1       23.58       47.95      8.41 o 
   4  20   1       24.39       36.58      6.10 o 
   5  20   1        6.31        6.46      7.05 o 
   6  20   1        1.98       -2.54     11.27 o 
  -6  21   1        0.03        4.58     14.17 o 
  -5  21   1       17.58       18.43     13.74 o 
  -4  21   1       45.73       34.69     11.28 o 
  -3  21   1       14.29       27.48      9.98 o 
  -2  21   1       82.94       78.26     11.59 o 
  -1  21   1        1.45       -6.91      5.24 o 
   0  21   1       10.39       18.21      4.95 o 
   1  21   1       38.28       16.19      7.73 o 
   2  21   1      115.63      161.80      9.72 o 
   3  21   1       20.30        9.96      5.73 o 
   4  21   1        9.16        7.01      5.98 o 
   5  21   1        1.80       16.23      6.91 o 
  -4  22   1        0.24        0.43      9.00 o 
  -3  22   1        1.42      -10.72      8.81 o 
  -2  22   1       20.98        8.50      9.18 o 
  -1  22   1        9.15       12.77      4.90 o 
   0  22   1        2.59       -0.90      5.01 o 
   1  22   1        1.46       -0.80      7.58 o 
   2  22   1        2.43       -2.06     17.78 o 
   3  22   1        5.69       -0.48      5.52 o 
  -1  23   1       30.34       36.78      7.27 o 
   0  23   1       13.35       17.72      5.88 o 
 -14   0   2       25.86       30.94     11.48 o 
 -13   0   2      300.83      322.52     18.89 o 
 -12   0   2      316.72      296.83     14.71 o 
 -11   0   2       29.90       28.67      6.88 o 
 -10   0   2      161.80      165.01     11.88 o 
  -9   0   2      267.38      276.49     11.65 o 
  -8   0   2      781.15      747.94     24.06 o 
  -7   0   2     1598.94     1446.47     35.62 o 
  -6   0   2     3392.48     3228.11     57.47 o 
  -5   0   2     2259.78     2286.93     34.63 o 
  -4   0   2     1259.19     1304.34     20.67 o 
  -3   0   2      504.61      482.26      9.05 o 
  -2   0   2     1563.24     1683.38     24.60 o 
  -1   0   2    10673.55    10712.18    117.43 o 
   0   0   2     1464.77     1340.37     13.93 o 
   1   0   2    63049.13    59938.02    663.64 o 
   2   0   2     3323.67     3723.68     43.47 o 
   3   0   2     1783.48     1792.39     22.98 o 
   4   0   2     1982.48     2041.64     28.97 o 
   5   0   2       73.02      106.50      7.28 o 
   6   0   2        3.83       -0.58      4.89 o 
   7   0   2     2853.10     2888.22     54.30 o 
   8   0   2      371.20      408.16     15.46 o 
   9   0   2      530.65      490.62     17.57 o 
  10   0   2       18.01       11.61      6.83 o 
  11   0   2        0.01        1.46      6.78 o 
  12   0   2        0.08       -3.04      6.67 o 
 -14   1   2        6.66        5.96      7.38 o 
 -13   1   2        8.98        2.63      5.67 o 
 -12   1   2        0.02        9.54      4.77 o 
 -11   1   2      775.07      781.34     16.29 o 
 -10   1   2      132.13      119.39      6.35 o 
  -9   1   2      119.84      115.77      5.71 o 
  -8   1   2       61.03       63.18      5.22 o 
  -7   1   2      433.89      497.17     10.70 o 
  -6   1   2     3682.10     3821.21     45.75 o 
  -5   1   2       35.45       64.63      2.62 o 
  -4   1   2      239.97      244.80      4.40 o 
  -3   1   2     3152.75     3215.99     32.25 o 
  -2   1   2     5121.86     5128.64     47.07 o 
  -1   1   2      658.04      674.37      6.15 o 
   0   1   2     1259.22     1143.09      8.83 o 
   1   1   2       39.10       27.24      1.33 o 
   2   1   2     2330.88     2339.89     20.02 o 
   3   1   2     2393.23     2304.29     20.21 o 
   4   1   2      420.51      417.74      6.50 o 
   5   1   2      775.31      796.61     11.68 o 
   6   1   2       14.92       13.72      3.38 o 
   7   1   2     1134.26     1241.07     20.04 o 
   8   1   2       15.64       10.47      3.93 o 
   9   1   2        9.85        6.80      4.29 o 
  10   1   2       69.41       72.88      6.41 o 
  11   1   2        5.57        4.99      4.91 o 
  12   1   2       15.81        0.56      5.98 o 
 -14   2   2       46.53       50.35      9.50 o 
 -13   2   2      321.25      348.53     13.43 o 
 -12   2   2        2.70        2.83      4.38 o 
 -11   2   2      167.40      150.00      7.54 o 
 -10   2   2       52.80       50.03      4.97 o 
  -9   2   2      102.91      104.79      5.47 o 
  -8   2   2      111.52      112.82      6.35 o 
  -7   2   2      328.99      364.08     12.19 o 
  -6   2   2       43.10       42.60      4.72 o 
  -5   2   2     1111.66     1006.86     13.19 o 
  -4   2   2     1378.53     1215.15     13.76 o 
  -3   2   2     1953.49     1886.12     18.48 o 
  -2   2   2    33853.79    31623.56    300.00 o 
  -1   2   2    20184.40    20187.93    163.61 o 
   0   2   2     2829.15     3061.23     21.44 o 
   1   2   2     2817.44     2988.81     24.63 o 
   2   2   2     3105.12     3158.47     26.35 o 
   3   2   2        5.04       13.61      1.51 o 
   4   2   2     1291.26     1201.22     13.36 o 
   5   2   2     1221.51     1300.27     16.43 o 
   6   2   2       26.66       20.78      3.50 o 
   7   2   2        0.00        4.28      3.24 o 
   8   2   2      265.28      261.20      8.98 o 
   9   2   2       13.89       14.56      4.57 o 
  10   2   2       45.50       41.51      6.02 o 
  11   2   2        3.02        5.28      4.95 o 
  12   2   2       11.98       24.76      7.09 o 
 -14   3   2       13.51       19.83      6.70 o 
 -13   3   2        0.08       -1.24      5.39 o 
 -12   3   2       37.89       26.16      6.81 o 
 -11   3   2       52.67       48.07      5.57 o 
 -10   3   2      914.08      882.70     17.31 o 
  -9   3   2      173.71      161.72      6.51 o 
  -8   3   2       30.63       26.12      4.59 o 
  -7   3   2      733.70      828.93     14.85 o 
  -6   3   2      525.78      598.71     11.22 o 
  -5   3   2       39.05       51.02      2.62 o 
  -4   3   2      328.93      379.83      5.61 o 
  -3   3   2     1204.93     1170.24     12.87 o 
  -2   3   2     1096.85     1120.88     10.72 o 
  -1   3   2      606.31      593.81      5.59 o 
   0   3   2     3769.99     3654.21     28.31 o 
   1   3   2     2075.14     2151.60     18.15 o 
   2   3   2     2770.84     2977.41     24.95 o 
   3   3   2     1693.31     1622.61     14.95 o 
   4   3   2      328.53      301.51      5.51 o 
   5   3   2        0.04        1.10      2.12 o 
   6   3   2     1955.70     1954.68     27.11 o 
   7   3   2       44.06       43.68      4.31 o 
   8   3   2      118.51      131.07      7.91 o 
   9   3   2        3.65       -4.78      3.84 o 
  10   3   2        2.67        9.63      4.66 o 
  11   3   2        2.68       -1.25      5.08 o 
  12   3   2       13.80       19.00      6.56 o 
 -14   4   2      207.96      229.24     14.03 o 
 -13   4   2      319.51      379.33     13.90 o 
 -12   4   2       15.32       22.78      5.78 o 
 -11   4   2      482.40      498.12     12.64 o 
 -10   4   2      730.05      721.99     14.78 o 
  -9   4   2       26.99       25.78      3.92 o 
  -8   4   2       29.56       31.46      3.88 o 
  -7   4   2      335.26      337.54      9.71 o 
  -6   4   2      888.10      759.97     13.46 o 
  -5   4   2      137.67      216.68     10.60 o 
  -4   4   2     2529.46     2317.10     25.98 o 
  -3   4   2    10059.65     9815.42     84.28 o 
  -2   4   2      749.88      767.07      9.31 o 
  -1   4   2      438.57      325.30      6.29 o 
   0   4   2     1167.64     1151.53     11.24 o 
   1   4   2     8240.03     8236.28     68.10 o 
   2   4   2    15390.43    15900.17    124.64 o 
   3   4   2      440.73      538.00      7.12 o 
   4   4   2      947.84     1037.19     11.97 o 
   5   4   2      344.48      380.09      7.93 o 
   6   4   2       13.33       15.44      2.95 o 
   7   4   2      734.54      724.13     13.92 o 
   8   4   2      515.63      491.08     11.78 o 
   9   4   2       25.69       22.42      4.87 o 
  10   4   2       21.53       32.29      5.40 o 
  11   4   2       10.51       18.41      6.66 o 
  12   4   2        0.54       -4.49      5.66 o 
 -14   5   2       12.13        9.86      6.53 o 
 -13   5   2       12.83        6.45      5.80 o 
 -12   5   2       54.78       50.75      6.89 o 
 -11   5   2      392.28      400.86     12.75 o 
 -10   5   2     1756.21     1667.17     25.74 o 
  -9   5   2       13.57       -2.18      3.19 o 
  -8   5   2      280.41      251.61      7.90 o 
  -7   5   2     3591.30     3424.81     46.12 o 
  -6   5   2     1498.57     1516.56     22.69 o 
  -5   5   2     1019.51     1115.45     17.36 o 
  -4   5   2     2140.21     2093.51     22.60 o 
  -3   5   2     1367.54     1345.21     15.67 o 
  -2   5   2     4109.79     4221.96     41.63 o 
  -1   5   2       86.00       90.13      1.95 o 
   0   5   2     4402.11     4339.58     40.19 o 
   1   5   2    12103.29    12553.64    108.02 o 
   2   5   2      170.86      209.96      3.28 o 
   3   5   2     4646.30     4573.27     41.40 o 
   4   5   2      103.60       36.82      2.48 o 
   5   5   2      102.86      105.45      3.92 o 
   6   5   2        2.53        7.90      2.91 o 
   7   5   2      399.87      412.22     10.20 o 
   8   5   2       67.03       83.31      5.81 o 
   9   5   2      176.15      160.54      7.69 o 
  10   5   2      132.85      109.92      8.07 o 
  11   5   2       49.45       41.71      6.81 o 
  12   5   2        7.09       11.95      6.04 o 
 -13   6   2       70.65       81.12      8.06 o 
 -12   6   2        7.08        6.12      5.22 o 
 -11   6   2        7.02        6.60      4.60 o 
 -10   6   2      448.54      453.84     13.91 o 
  -9   6   2       40.28       46.61      5.67 o 
  -8   6   2       20.20       32.24      3.22 o 
  -7   6   2       27.56       24.94      3.67 o 
  -6   6   2     4033.55     4352.74     47.59 o 
  -5   6   2      315.56      353.48      5.67 o 
  -4   6   2      902.44      999.40     13.76 o 
  -3   6   2      693.00      663.08     10.72 o 
  -2   6   2       64.73      114.55      3.67 o 
  -1   6   2      232.70      276.76      4.26 o 
   0   6   2        7.40       20.19      1.29 o 
   1   6   2     1814.19     1773.01     14.50 o 
   2   6   2      917.72      882.96      8.18 o 
   3   6   2     1584.76     1611.81     16.17 o 
   4   6   2     1501.13     1725.58     19.97 o 
   5   6   2        0.95        6.67      2.37 o 
   6   6   2       39.53       35.56      3.41 o 
   7   6   2       73.25       77.79      5.14 o 
   8   6   2       93.27       95.91      5.92 o 
   9   6   2       31.73       45.57      5.34 o 
  10   6   2      129.37      134.70      8.58 o 
  11   6   2       13.47        3.95      5.51 o 
  12   6   2       13.53       12.52      6.25 o 
 -13   7   2       24.76       29.81      5.85 o 
 -12   7   2        8.24       -1.74      4.55 o 
 -11   7   2        0.73       -1.89      4.30 o 
 -10   7   2      297.32      271.57     10.22 o 
  -9   7   2       34.92       44.74      4.30 o 
  -8   7   2      200.55      192.93      5.60 o 
  -7   7   2      184.51      204.15      6.02 o 
  -6   7   2      537.27      609.63     11.76 o 
  -5   7   2        0.26       -0.05      1.96 o 
  -4   7   2        0.22       -3.19      2.46 o 
  -3   7   2      826.56      774.74     13.63 o 
  -2   7   2     1804.64     1892.94     27.27 o 
  -1   7   2     1373.46     1336.55     14.37 o 
   0   7   2        0.00        3.82      2.11 o 
   1   7   2      938.51      984.62      9.46 o 
   2   7   2       14.59        7.85      1.06 o 
   3   7   2     3840.34     4119.57     35.53 o 
   4   7   2       68.17       84.12      2.88 o 
   5   7   2      348.91      336.02      6.84 o 
   6   7   2        3.82       -0.28      2.56 o 
   7   7   2        3.91        0.03      4.61 o 
   8   7   2      101.69      108.04      6.17 o 
   9   7   2       96.41       71.19      6.67 o 
  10   7   2        2.07        8.72      5.76 o 
  11   7   2        0.01       -5.98      7.83 o 
  12   7   2       24.23       18.92      7.26 o 
 -13   8   2        0.33        4.59      5.12 o 
 -12   8   2       47.12       30.12      5.64 o 
 -11   8   2        3.76        4.09      4.97 o 
 -10   8   2        3.47       -2.23      4.00 o 
  -9   8   2       57.93       53.39      4.28 o 
  -8   8   2        0.55       -1.77      3.04 o 
  -7   8   2        1.25        2.33      2.30 o 
  -6   8   2      426.48      447.77      9.03 o 
  -5   8   2      422.64      412.19     10.87 o 
  -4   8   2      278.76      322.84      5.85 o 
  -3   8   2     3711.27     3582.83     45.55 o 
  -2   8   2       28.00       23.65      2.14 o 
  -1   8   2      745.61      803.53     11.25 o 
   0   8   2      934.01      996.86     11.23 o 
   1   8   2      112.67      134.97      3.12 o 
   2   8   2     3444.02     3372.81     34.52 o 
   3   8   2     2234.90     2324.95     22.05 o 
   4   8   2       91.60      132.88      3.52 o 
   5   8   2      193.03      203.81      5.12 o 
   6   8   2      115.39      126.59      4.58 o 
   7   8   2       42.71       66.73      4.53 o 
   8   8   2       12.80        0.96      4.30 o 
   9   8   2       57.43       61.26      6.55 o 
  10   8   2       40.77       66.04      7.01 o 
  11   8   2        0.94        2.04      5.26 o 
 -13   9   2       18.76       33.56      6.46 o 
 -12   9   2        7.88        5.89      7.76 o 
 -11   9   2      253.15      247.61     10.69 o 
 -10   9   2       18.63       17.83      4.55 o 
  -9   9   2      223.86      201.25     10.61 o 
  -8   9   2      513.14      471.63      9.67 o 
  -7   9   2       36.90       30.60      3.15 o 
  -6   9   2      440.41      434.64      8.92 o 
  -5   9   2      322.32      401.82      7.88 o 
  -4   9   2      616.30      648.82      9.05 o 
  -3   9   2      314.40      284.85      5.98 o 
  -2   9   2       59.91       39.02      1.95 o 
  -1   9   2      656.97      582.64      8.98 o 
   0   9   2      628.63      600.76      7.97 o 
   1   9   2      662.29      650.12      8.22 o 
   2   9   2     6792.65     6553.37     64.67 o 
   3   9   2      932.63      838.07     10.11 o 
   4   9   2        2.10        1.04      2.67 o 
   5   9   2      942.66     1057.88     12.93 o 
   6   9   2       32.15       24.43      2.95 o 
   7   9   2       25.24       30.22      3.78 o 
   8   9   2        0.27        2.10      3.69 o 
   9   9   2        1.38        5.83      4.12 o 
  10   9   2        5.31       -2.00      4.32 o 
  11   9   2        0.04       -9.42      6.28 o 
 -13  10   2       33.54       34.77      7.84 o 
 -12  10   2       94.44      104.92      8.01 o 
 -11  10   2        0.39       -0.84      4.25 o 
 -10  10   2        7.33        3.28      3.96 o 
  -9  10   2        4.89        8.71      3.96 o 
  -8  10   2        8.66       14.38      3.34 o 
  -7  10   2        0.63       -3.52      2.35 o 
  -6  10   2      432.44      432.95      7.97 o 
  -5  10   2      600.25      643.69     10.62 o 
  -4  10   2     1084.44     1024.00     13.75 o 
  -3  10   2     1931.75     1926.97     26.05 o 
  -2  10   2      706.61      739.58     15.28 o 
  -1  10   2      454.31      504.55      9.70 o 
   0  10   2      203.71      233.73      4.33 o 
   1  10   2       49.94       40.63      2.69 o 
   2  10   2      693.60      678.78      8.96 o 
   3  10   2      334.87      277.25      5.95 o 
   4  10   2      410.66      367.96      7.02 o 
   5  10   2        1.15        4.44      2.35 o 
   6  10   2       37.52       19.75      3.03 o 
   7  10   2      227.56      237.03      7.64 o 
   8  10   2      220.19      255.59      8.48 o 
   9  10   2      285.30      353.21     11.41 o 
  10  10   2       31.39       39.09      7.09 o 
  11  10   2      116.67      126.77     12.37 o 
 -12  11   2       54.31       39.41      7.67 o 
 -11  11   2        3.71        5.24      4.74 o 
 -10  11   2        0.58       -4.22      3.66 o 
  -9  11   2      200.87      237.67      8.26 o 
  -8  11   2       13.30        2.19      3.33 o 
  -7  11   2       31.77       48.99      3.57 o 
  -6  11   2      252.04      213.46      5.65 o 
  -5  11   2      367.91      339.34      5.90 o 
  -4  11   2       20.68       16.74      2.09 o 
  -3  11   2     1079.53     1111.55     18.63 o 
  -2  11   2      235.22      248.43      7.74 o 
  -1  11   2       82.27       96.09      4.26 o 
   0  11   2        7.57        1.16      1.45 o 
   1  11   2      429.48      374.53      6.50 o 
   2  11   2      493.50      527.48      8.85 o 
   3  11   2       75.83       92.41      3.92 o 
   4  11   2       44.34       48.67      3.15 o 
   5  11   2      229.95      158.39      7.75 o 
   6  11   2        8.38        0.30      2.68 o 
   7  11   2      108.33       87.38      5.03 o 
   8  11   2       96.39       83.73      5.83 o 
   9  11   2        1.34        0.79      5.08 o 
  10  11   2       79.14       63.86      9.97 o 
  11  11   2        0.08       -7.08      7.13 o 
 -12  12   2        3.03       13.71      6.55 o 
 -11  12   2        0.00       -0.80      5.60 o 
 -10  12   2       28.63       14.23      4.74 o 
  -9  12   2        1.27        3.13      4.10 o 
  -8  12   2       74.17       70.89      4.84 o 
  -7  12   2       33.15       38.10      3.28 o 
  -6  12   2       63.45       53.19      2.67 o 
  -5  12   2        0.20       -0.75      2.19 o 
  -4  12   2        0.11       -3.97      2.65 o 
  -3  12   2        0.36        7.35      3.77 o 
  -2  12   2        7.66       13.19      6.41 o 
  -1  12   2      117.32      142.06      5.26 o 
   0  12   2      103.39      108.90      3.38 o 
   1  12   2        7.67        9.36      2.08 o 
   2  12   2        5.02       -0.06      2.11 o 
   3  12   2      148.08      147.08      6.68 o 
   4  12   2       43.61       34.00      2.99 o 
   5  12   2      235.60      244.17      5.76 o 
   6  12   2       73.44       57.18      4.05 o 
   7  12   2      167.47      122.54      6.05 o 
   8  12   2        0.52       -3.46      3.56 o 
   9  12   2        0.25       -8.66      6.41 o 
  10  12   2       16.96       11.15      7.77 o 
 -11  13   2       37.54       33.41      7.14 o 
 -10  13   2        1.21       -3.82      5.10 o 
  -9  13   2        0.01       -5.03      6.24 o 
  -8  13   2      103.90       74.16      7.54 o 
  -7  13   2      188.95      142.87      6.64 o 
  -6  13   2       26.13       37.65      3.72 o 
  -5  13   2      134.34      137.41      4.46 o 
  -4  13   2      204.10      214.92      9.22 o 
  -3  13   2       34.39       29.54      4.02 o 
  -2  13   2       24.40       29.15      7.21 o 
  -1  13   2      384.48      388.73      8.86 o 
   0  13   2       65.60       58.60      2.45 o 
   1  13   2      562.76      602.46      9.57 o 
   2  13   2       23.49        8.14      2.47 o 
   3  13   2       57.65       78.01      4.53 o 
   4  13   2        6.16        7.26      2.82 o 
   5  13   2      142.56      196.42      7.06 o 
   6  13   2       78.71      113.27      5.45 o 
   7  13   2       84.95       77.76      5.09 o 
   8  13   2        1.24       -5.33      5.90 o 
   9  13   2        8.34        8.87      6.98 o 
  10  13   2        3.10        7.26      8.42 o 
 -11  14   2       65.39       71.35      8.18 o 
 -10  14   2       10.52       18.87      6.02 o 
  -9  14   2       52.01       27.99      6.07 o 
  -8  14   2      110.40      154.33      8.53 o 
  -7  14   2        6.12       11.91      4.76 o 
  -6  14   2       12.63       30.05      3.77 o 
  -5  14   2      262.18      250.46      5.73 o 
  -4  14   2       63.89       61.08      5.35 o 
  -3  14   2      464.67      505.83     12.18 o 
  -2  14   2       23.27       11.09      5.13 o 
  -1  14   2      301.92      243.49      7.11 o 
   0  14   2       29.74       15.81      1.97 o 
   1  14   2       54.35       54.68      3.17 o 
   2  14   2      146.61      119.52      4.64 o 
   3  14   2       32.39       30.11      3.86 o 
   4  14   2       43.97       30.58      4.78 o 
   5  14   2       28.41        6.62      6.35 o 
   6  14   2       34.50       61.17      5.48 o 
   7  14   2        0.04       -2.54      5.73 o 
   8  14   2       22.56       40.11      8.22 o 
   9  14   2        2.26        1.09      6.70 o 
 -11  15   2       30.35       24.99      8.57 o 
 -10  15   2       16.34       15.81      6.05 o 
  -9  15   2        6.16       -3.92      7.74 o 
  -8  15   2      177.80      150.48     14.02 o 
  -7  15   2        3.89       -1.94      4.46 o 
  -6  15   2      217.37      231.98      7.35 o 
  -5  15   2       68.75       74.28      4.47 o 
  -4  15   2       15.19        3.86      4.10 o 
  -3  15   2       34.07       41.89      5.23 o 
  -2  15   2      191.82      172.63      7.84 o 
  -1  15   2       25.93       29.99      4.63 o 
   0  15   2        0.61       -1.75      2.05 o 
   1  15   2      360.60      367.84      7.43 o 
   2  15   2       81.55       96.80      4.32 o 
   3  15   2      353.21      390.79     13.38 o 
   4  15   2      150.81      178.90      9.64 o 
   5  15   2        4.61       -2.17      5.34 o 
   6  15   2        0.35       10.18      6.29 o 
   7  15   2        1.73       -1.45      6.00 o 
   8  15   2       14.04       14.71      7.40 o 
   9  15   2       10.23        2.70      6.98 o 
 -10  16   2        2.33       -0.88      6.81 o 
  -9  16   2        0.16        2.21      5.29 o 
  -8  16   2        0.44        2.93      5.58 o 
  -7  16   2        5.76       11.22      4.98 o 
  -6  16   2       13.92       19.11      5.02 o 
  -5  16   2       24.95       26.57      3.22 o 
  -4  16   2      215.11      238.81     12.93 o 
  -3  16   2        0.05       -5.04      4.66 o 
  -2  16   2       26.62       24.95      4.55 o 
  -1  16   2        3.72        5.62      2.89 o 
   0  16   2        7.69        5.84      1.89 o 
   1  16   2      149.71      159.02      5.80 o 
   2  16   2       83.46       70.34      4.91 o 
   3  16   2      126.94      158.32      8.46 o 
   4  16   2        4.02       -3.02      4.89 o 
   5  16   2        2.64        3.14      5.40 o 
   6  16   2       20.41        5.93      6.20 o 
   7  16   2       49.19       72.51      8.98 o 
   8  16   2        3.64       -1.67      8.99 o 
  -9  17   2       32.83       26.47      6.43 o 
  -8  17   2        1.47        1.11      5.23 o 
  -7  17   2        4.12        5.03      9.64 o 
  -6  17   2       81.20       53.17      6.15 o 
  -5  17   2       20.45       26.36      3.38 o 
  -4  17   2       17.74       14.69      6.43 o 
  -3  17   2        3.16        9.72      5.16 o 
  -2  17   2       42.32       40.49      7.89 o 
  -1  17   2        0.80        1.02      2.89 o 
   0  17   2        5.04        1.69      2.71 o 
   1  17   2      115.32      106.85      5.46 o 
   2  17   2        0.00        1.92      4.06 o 
   3  17   2       51.89       66.51      6.57 o 
   4  17   2       24.82        9.92      5.59 o 
   5  17   2       13.79       26.57      6.41 o 
   6  17   2        0.48       -2.48      5.95 o 
   7  17   2        1.45       -5.04      6.33 o 
   8  17   2        3.25       10.39      7.65 o 
  -9  18   2        6.16        8.76      7.43 o 
  -8  18   2        0.20        0.08      7.39 o 
  -7  18   2        2.73        1.71      4.93 o 
  -6  18   2       45.05       39.09      5.47 o 
  -5  18   2        1.12       -1.77      6.66 o 
  -4  18   2      308.78      320.76     23.63 o 
  -3  18   2       17.05       17.63      9.03 o 
  -2  18   2       46.04       49.86      6.54 o 
  -1  18   2       29.14       31.80      5.36 o 
   0  18   2       18.66       19.11      5.38 o 
   1  18   2       96.09       81.40      6.05 o 
   2  18   2        2.42       -2.52      7.68 o 
   3  18   2       13.45       19.81      5.42 o 
   4  18   2        4.44        8.49      5.41 o 
   5  18   2       29.33       11.65      6.18 o 
   6  18   2       11.83        4.63      7.50 o 
   7  18   2        1.99       -0.08     15.26 o 
  -8  19   2        7.17        4.78      6.37 o 
  -7  19   2       10.71       11.89      5.33 o 
  -6  19   2        0.05        3.00      5.13 o 
  -5  19   2       26.99       42.16     18.58 o 
  -4  19   2       33.17       41.53     11.40 o 
  -3  19   2       50.11       52.10     15.10 o 
  -2  19   2      126.86      122.57     12.39 o 
  -1  19   2      188.57      211.00     11.03 o 
   0  19   2       24.23       27.57      8.32 o 
   1  19   2      107.51      139.55      7.70 o 
   2  19   2        1.39        5.73      5.68 o 
   3  19   2       29.04       46.84     12.81 o 
   4  19   2       14.28        5.08      5.41 o 
   5  19   2        0.28       -0.40      5.51 o 
   6  19   2        4.57        6.45      6.53 o 
  -7  20   2       16.20       51.72      7.35 o 
  -6  20   2        0.50       11.05      5.18 o 
  -5  20   2       13.79       17.32     11.15 o 
  -4  20   2       76.54       63.23     12.20 o 
  -3  20   2        5.12        5.79      8.07 o 
  -2  20   2        2.95       17.32      7.76 o 
  -1  20   2        1.32        1.37      4.13 o 
   0  20   2       92.02       80.63      7.02 o 
   1  20   2       47.96       56.11      9.00 o 
   2  20   2       13.79       10.17      6.66 o 
   3  20   2        0.00       -1.27      8.71 o 
   4  20   2        0.47       -5.34      5.07 o 
   5  20   2        8.55       23.67      9.69 o 
  -6  21   2        1.19        5.02      5.81 o 
  -5  21   2        7.83        1.54      9.67 o 
  -4  21   2        0.01      -12.85      8.57 o 
  -3  21   2       12.19        7.09      9.18 o 
  -2  21   2        1.75        0.12      7.76 o 
  -1  21   2       14.30        6.91      4.50 o 
   0  21   2        0.14       -0.49      6.47 o 
   1  21   2        6.03       12.91     17.62 o 
   2  21   2        9.46       15.95      6.20 o 
   3  21   2        5.40       -2.26      5.72 o 
   4  21   2        5.49        7.99      6.57 o 
  -4  22   2        5.05        6.53      9.55 o 
  -3  22   2       57.13       53.74     11.59 o 
  -2  22   2       97.66      109.87     13.06 o 
  -1  22   2       38.67       30.50      5.71 o 
   0  22   2        0.76        3.88      6.96 o 
   1  22   2       23.41       23.77      7.33 o 
   2  22   2        2.04        8.55      6.25 o 
 -14   1   3      129.76      127.20     11.00 o 
 -13   1   3      333.35      359.47     12.10 o 
 -12   1   3      304.83      318.28     10.75 o 
 -11   1   3      270.18      269.53      9.39 o 
 -10   1   3      125.22      120.81      7.78 o 
  -9   1   3      277.87      248.65     10.33 o 
  -8   1   3      707.07      768.63     16.50 o 
  -7   1   3       81.49       83.64      4.46 o 
  -6   1   3     3142.99     3120.21     38.03 o 
  -5   1   3     1046.26     1024.77     13.37 o 
  -4   1   3     5192.82     5048.90     50.19 o 
  -3   1   3      783.71      754.62      9.15 o 
  -2   1   3     9269.31     8883.65     72.45 o 
  -1   1   3     3602.32     3844.37     27.62 o 
   0   1   3     4528.74     4175.14     29.03 o 
   1   1   3      666.93      711.61      6.81 o 
   2   1   3     3985.29     4057.31     33.77 o 
   3   1   3      944.49      910.65     10.27 o 
   4   1   3     2527.78     2522.56     26.53 o 
   5   1   3     1617.89     1514.82     22.13 o 
   6   1   3      869.50      860.78     15.50 o 
   7   1   3      440.02      469.86     11.48 o 
   8   1   3        3.11        2.47      4.08 o 
   9   1   3       36.14       32.23      7.06 o 
  10   1   3       96.48       97.58      7.31 o 
  11   1   3        8.39        2.88      5.48 o 
  12   1   3        1.42       -8.11      5.41 o 
 -14   2   3       25.23       44.76      7.73 o 
 -13   2   3        5.45        2.81      8.63 o 
 -12   2   3       72.61       81.08      6.44 o 
 -11   2   3      206.57      234.94      8.85 o 
 -10   2   3      484.33      487.00     14.09 o 
  -9   2   3      326.36      319.72     10.54 o 
  -8   2   3       45.28       65.37      5.17 o 
  -7   2   3     1106.21     1291.11     20.36 o 
  -6   2   3     1084.37     1265.01     19.30 o 
  -5   2   3        2.46        1.62      1.57 o 
  -4   2   3     1768.35     1729.25     17.67 o 
  -3   2   3     2232.62     2232.33     23.10 o 
  -2   2   3     1986.68     1904.88     17.70 o 
  -1   2   3      667.46      661.94      6.32 o 
   0   2   3      257.60      288.48      3.30 o 
   1   2   3      884.70      881.22      8.02 o 
   2   2   3      326.82      325.37      4.93 o 
   3   2   3      699.03      662.71      8.63 o 
   4   2   3     1091.94     1014.86     12.91 o 
   5   2   3      614.32      534.70     15.29 o 
   6   2   3     1305.61     1186.63     19.17 o 
   7   2   3      788.34      786.98     15.29 o 
   8   2   3       35.90       24.34      4.84 o 
   9   2   3      263.88      249.60      9.49 o 
  10   2   3      166.87      193.33      9.03 o 
  11   2   3        8.59       -1.13      5.48 o 
  12   2   3       40.85       40.86      8.36 o 
 -14   3   3       68.48       61.63      7.88 o 
 -13   3   3       15.20       15.95      5.93 o 
 -12   3   3       27.27       18.46      5.00 o 
 -11   3   3       11.29       13.74      4.62 o 
 -10   3   3       45.28       41.89      5.75 o 
  -9   3   3      264.43      265.45      9.71 o 
  -8   3   3       42.06       31.77      3.81 o 
  -7   3   3      708.58      642.42     12.39 o 
  -6   3   3      881.19      910.62     15.01 o 
  -5   3   3     4150.31     3975.07     40.42 o 
  -4   3   3     1046.47      878.59     10.05 o 
  -3   3   3       95.88      114.02      2.80 o 
  -2   3   3      555.40      572.71      6.91 o 
  -1   3   3     4239.99     4379.40     38.39 o 
   0   3   3     2451.65     2392.16     17.91 o 
   1   3   3      491.01      450.40      4.89 o 
   2   3   3      478.84      448.15      5.76 o 
   3   3   3       36.83       43.41      2.45 o 
   4   3   3     2815.32     2838.32     33.08 o 
   5   3   3        0.92        3.68      2.60 o 
   6   3   3      316.99      331.89      9.01 o 
   7   3   3       46.75       50.40      4.89 o 
   8   3   3      323.57      301.71     13.92 o 
   9   3   3        0.94       -5.53      4.10 o 
  10   3   3       12.76       15.89      5.32 o 
  11   3   3        2.59        1.39      6.23 o 
  12   3   3       25.80       13.09      6.55 o 
 -14   4   3        9.61       19.97      6.56 o 
 -13   4   3       14.90        3.70      5.46 o 
 -12   4   3       72.33       81.68      7.41 o 
 -11   4   3      343.49      319.39     10.12 o 
 -10   4   3       24.59       24.94      5.36 o 
  -9   4   3       14.68       31.65      6.26 o 
  -8   4   3       45.71       50.82      4.21 o 
  -7   4   3      120.45      152.91      5.86 o 
  -6   4   3      113.61       88.41      3.82 o 
  -5   4   3       55.68       43.38      3.11 o 
  -4   4   3      139.99      131.10      3.38 o 
  -3   4   3     2375.74     2307.38     21.25 o 
  -2   4   3     6519.76     6310.05     52.22 o 
  -1   4   3       73.18       58.54      2.10 o 
   0   4   3        0.95       -0.82      0.83 o 
   1   4   3     1850.69     2032.16     17.01 o 
   2   4   3     1319.36     1263.43     13.39 o 
   3   4   3     3517.29     3610.84     33.80 o 
   4   4   3      721.59      819.37     11.70 o 
   5   4   3       34.34       45.14      3.31 o 
   6   4   3      308.49      297.21      8.46 o 
   7   4   3       53.54       46.54      4.78 o 
   8   4   3      213.23      243.14      9.02 o 
   9   4   3        4.55       -6.00      4.09 o 
  10   4   3       45.38       46.81      6.71 o 
  11   4   3       75.85       49.17      7.33 o 
 -14   5   3       13.35        4.87      6.93 o 
 -13   5   3       96.82      121.05      8.77 o 
 -12   5   3        1.78       -2.62      4.72 o 
 -11   5   3       89.22       71.84      5.86 o 
 -10   5   3      247.44      259.47     10.85 o 
  -9   5   3        4.28        5.41      3.42 o 
  -8   5   3       35.83       54.19      3.90 o 
  -7   5   3     3522.00     3337.64     40.90 o 
  -6   5   3       19.30       17.87      2.93 o 
  -5   5   3      191.82      162.13      5.29 o 
  -4   5   3      284.20      353.33      5.14 o 
  -3   5   3      344.55      358.93      5.54 o 
  -2   5   3      938.51      858.48      9.56 o 
  -1   5   3      516.42      515.35      5.41 o 
   0   5   3     4350.23     4365.25     35.38 o 
   1   5   3     3465.64     3683.12     29.21 o 
   2   5   3      439.14      455.77      6.43 o 
   3   5   3       20.71       10.01      1.95 o 
   4   5   3       60.37       46.81      2.85 o 
   5   5   3      160.73      173.69      5.37 o 
   6   5   3       27.57       39.60      4.24 o 
   7   5   3      100.29      113.22      6.14 o 
   8   5   3       10.86       14.17      5.12 o 
   9   5   3       65.40       89.98      6.62 o 
  10   5   3       31.35       24.17      7.13 o 
  11   5   3       37.32       33.52      6.94 o 
 -14   6   3        0.81       -4.43      5.56 o 
 -13   6   3       28.80       11.90      5.39 o 
 -12   6   3        0.91       -1.04      4.46 o 
 -11   6   3        1.43        2.18      4.22 o 
 -10   6   3     1175.19     1121.31     20.85 o 
  -9   6   3       71.39       77.24      4.93 o 
  -8   6   3       81.00       74.05      5.03 o 
  -7   6   3      237.28      219.42      6.22 o 
  -6   6   3      561.01      535.39      8.82 o 
  -5   6   3       45.78       35.90      2.05 o 
  -4   6   3      428.14      497.59      7.81 o 
  -3   6   3        6.46        6.19      1.33 o 
  -2   6   3     1463.18     1429.91     14.69 o 
  -1   6   3     2482.08     2761.39     26.57 o 
   0   6   3       29.55       29.55      1.46 o 
   1   6   3        9.73       20.25      1.71 o 
   2   6   3        0.08        2.07      1.59 o 
   3   6   3      755.99      760.78      9.59 o 
   4   6   3      332.98      368.75      6.77 o 
   5   6   3      242.00      260.80      6.34 o 
   6   6   3       59.50       65.71      4.36 o 
   7   6   3        0.10        2.30      3.70 o 
   8   6   3        3.11        5.93      4.18 o 
   9   6   3       98.24      124.66      8.09 o 
  10   6   3        0.51       -0.46      4.90 o 
  11   6   3        6.09        6.26      5.81 o 
 -13   7   3       32.34       26.51      5.83 o 
 -12   7   3        5.89        3.98      4.64 o 
 -11   7   3       56.53       62.38      5.99 o 
 -10   7   3      100.87       91.37      6.27 o 
  -9   7   3        1.47       -4.28      3.84 o 
  -8   7   3      288.81      271.81      7.39 o 
  -7   7   3      336.97      335.87      7.51 o 
  -6   7   3      327.43      324.69      6.36 o 
  -5   7   3      425.86      342.93      7.21 o 
  -4   7   3     2778.86     2778.77     30.90 o 
  -3   7   3      411.06      346.43      5.43 o 
  -2   7   3        7.71        0.54      1.13 o 
  -1   7   3      292.74      310.54      4.74 o 
   0   7   3      767.74      794.11      8.76 o 
   1   7   3      766.04      767.74      8.62 o 
   2   7   3        1.65       -2.54      1.69 o 
   3   7   3        7.81       16.37      1.88 o 
   4   7   3       23.83       17.79      2.13 o 
   5   7   3       10.44       16.61      2.79 o 
   6   7   3      627.28      608.63     11.50 o 
   7   7   3       29.58       13.82      4.01 o 
   8   7   3      317.95      266.80     10.37 o 
   9   7   3      281.30      283.15     11.40 o 
  10   7   3      108.24      127.62      8.83 o 
  11   7   3        9.16       15.91     11.61 o 
 -13   8   3       95.03      131.40      8.75 o 
 -12   8   3      157.16      193.32      8.98 o 
 -11   8   3      239.21      251.79      9.38 o 
 -10   8   3      128.02      114.16      6.69 o 
  -9   8   3      205.22      202.92      7.02 o 
  -8   8   3      479.64      478.43      9.69 o 
  -7   8   3      550.06      567.32     11.85 o 
  -6   8   3      144.52      105.84      4.56 o 
  -5   8   3        0.01        1.31      2.36 o 
  -4   8   3      442.03      487.81      7.56 o 
  -3   8   3        6.61       -0.70      1.22 o 
  -2   8   3      519.12      555.70      8.25 o 
  -1   8   3      608.92      690.48      8.08 o 
   0   8   3       34.14       24.47      1.50 o 
   1   8   3     1452.15     1383.15     13.80 o 
   2   8   3     3990.82     4035.40     41.38 o 
   3   8   3     4051.67     4105.94     39.90 o 
   4   8   3      172.11      157.65      4.04 o 
   5   8   3      605.51      627.99      9.99 o 
   6   8   3       94.35      110.86      6.08 o 
   7   8   3       37.04       32.81      5.12 o 
   8   8   3      184.95      115.56      7.49 o 
   9   8   3       40.60       59.69      6.66 o 
  10   8   3       33.24       30.35      6.23 o 
  11   8   3        1.07        2.46      6.50 o 
 -13   9   3        0.01        2.51      5.34 o 
 -12   9   3       31.72       17.92      5.56 o 
 -11   9   3        0.64       -2.83      4.37 o 
 -10   9   3       72.78       55.19      5.42 o 
  -9   9   3      157.32      140.31      7.10 o 
  -8   9   3      346.61      305.82      9.20 o 
  -7   9   3       95.40       74.23      4.70 o 
  -6   9   3      517.66      496.33      9.62 o 
  -5   9   3     1104.33     1190.52     16.73 o 
  -4   9   3     2140.58     2073.24     23.78 o 
  -3   9   3      512.90      600.63     11.49 o 
  -2   9   3       69.11       64.76      2.40 o 
  -1   9   3      896.78      956.81     10.42 o 
   0   9   3      637.19      585.47      8.17 o 
   1   9   3      532.18      479.67      8.33 o 
   2   9   3     2265.24     2238.14     22.82 o 
   3   9   3     4060.57     4143.40     42.65 o 
   4   9   3       27.28       27.33      2.89 o 
   5   9   3      707.53      643.70      9.42 o 
   6   9   3        0.03       13.03      2.92 o 
   7   9   3       63.05       73.36      5.05 o 
   8   9   3      148.81      137.26      8.92 o 
   9   9   3       74.21       88.91      6.41 o 
  10   9   3       17.99       25.03      7.16 o 
  11   9   3       13.76       15.44      8.11 o 
 -13  10   3       14.40       17.45      8.32 o 
 -12  10   3        5.91        8.50      7.25 o 
 -11  10   3        0.37        0.19      4.71 o 
 -10  10   3      507.01      475.31     11.86 o 
  -9  10   3      185.82      163.33      7.04 o 
  -8  10   3      196.23      193.81      7.83 o 
  -7  10   3      430.70      456.69     10.47 o 
  -6  10   3      115.18      112.82      4.69 o 
  -5  10   3      636.03      641.44      9.70 o 
  -4  10   3      874.51      976.22     15.72 o 
  -3  10   3       20.86       36.64      3.01 o 
  -2  10   3        6.56        5.01      1.80 o 
  -1  10   3       74.14      114.45      3.42 o 
   0  10   3      367.72      374.93      5.85 o 
   1  10   3     1101.49      980.41     11.89 o 
   2  10   3       14.56       32.85      2.40 o 
   3  10   3       27.20       41.84      3.18 o 
   4  10   3       60.85       65.40      2.58 o 
   5  10   3      350.16      350.88      6.90 o 
   6  10   3        3.10        7.41      4.02 o 
   7  10   3      156.77      171.18      6.73 o 
   8  10   3       86.81       79.58      5.49 o 
   9  10   3        7.62       -2.25      5.47 o 
  10  10   3       33.92       18.11      6.94 o 
 -12  11   3        6.75       10.95      6.56 o 
 -11  11   3       25.38       17.68      5.31 o 
 -10  11   3      139.29      126.70      7.90 o 
  -9  11   3       12.02        6.39      5.15 o 
  -8  11   3      371.37      408.36     10.57 o 
  -7  11   3       95.84      106.31      5.41 o 
  -6  11   3      487.68      505.67      8.87 o 
  -5  11   3     1093.72     1216.78     16.78 o 
  -4  11   3      448.89      423.31      6.95 o 
  -3  11   3      671.02      661.01     11.43 o 
  -2  11   3       54.49       66.93      3.91 o 
  -1  11   3      186.27      208.27      7.25 o 
   0  11   3       81.86       77.65      2.76 o 
   1  11   3      419.91      457.93      6.95 o 
   2  11   3        0.84        1.10      2.32 o 
   3  11   3       15.11       13.78      2.63 o 
   4  11   3      159.68      166.69      5.99 o 
   5  11   3        0.07       -1.83      2.32 o 
   6  11   3        5.99       -0.22      3.64 o 
   7  11   3       26.51       22.23      3.97 o 
   8  11   3       63.33       33.59      6.19 o 
   9  11   3        0.03        9.08      5.61 o 
  10  11   3       44.45       47.21     17.59 o 
 -12  12   3       57.93       82.43      8.99 o 
 -11  12   3       23.37       30.94      6.97 o 
 -10  12   3        3.88       -5.89      3.93 o 
  -9  12   3       81.08       91.21      5.69 o 
  -8  12   3       30.75       42.52      4.35 o 
  -7  12   3       21.98       16.59      3.74 o 
  -6  12   3      353.10      325.62      7.35 o 
  -5  12   3      553.21      587.44      9.06 o 
  -4  12   3      235.68      200.91      5.94 o 
  -3  12   3      464.45      522.31     18.47 o 
  -2  12   3       14.89       17.58      3.23 o 
  -1  12   3        0.05        0.43      1.59 o 
   0  12   3        0.04        1.85      1.61 o 
   1  12   3       33.19       44.68      2.54 o 
   2  12   3      196.25      239.01      6.13 o 
   3  12   3      533.05      573.08      9.32 o 
   4  12   3     1427.23     1486.38     21.70 o 
   5  12   3       75.14      122.59      5.05 o 
   6  12   3       55.19       80.59      4.88 o 
   7  12   3       56.91       55.06      6.14 o 
   8  12   3      102.20      131.46      8.86 o 
   9  12   3        2.26        9.17      9.90 o 
  10  12   3        0.04      -10.62      7.08 o 
 -12  13   3       59.59       48.63      8.14 o 
 -11  13   3        1.49       -7.16      5.43 o 
 -10  13   3        4.51       -3.29      6.30 o 
  -9  13   3       90.31       92.87      7.34 o 
  -8  13   3      135.33      133.14      6.56 o 
  -7  13   3      569.24      512.33      8.41 o 
  -6  13   3       61.19       73.20      3.51 o 
  -5  13   3      234.23      226.43      5.88 o 
  -4  13   3      244.65      275.27      6.56 o 
  -3  13   3      734.07      786.37     15.18 o 
  -2  13   3       91.42       82.15      5.20 o 
  -1  13   3       50.20       58.62      2.63 o 
   0  13   3      416.80      483.13      7.23 o 
   1  13   3       57.01       55.24      2.73 o 
   2  13   3      869.88      833.84     12.89 o 
   3  13   3       64.62       52.09      6.14 o 
   4  13   3      561.04      517.94     12.11 o 
   5  13   3        0.48        6.98      7.63 o 
   6  13   3      116.96       79.22      6.16 o 
   7  13   3        5.13       -6.58      7.27 o 
   8  13   3        1.37       -4.32      7.33 o 
   9  13   3        2.06       13.95      7.81 o 
 -11  14   3        0.32       -5.39      6.21 o 
 -10  14   3       21.69       17.53      6.20 o 
  -9  14   3       24.00       17.70      5.70 o 
  -8  14   3        0.12       -7.63      5.09 o 
  -7  14   3       87.90       74.96      6.30 o 
  -6  14   3       12.65       16.91      3.43 o 
  -5  14   3        8.32        2.13      2.30 o 
  -4  14   3      126.06       95.83      7.23 o 
  -3  14   3       29.04       37.38      3.74 o 
  -2  14   3       51.88       58.50      4.85 o 
  -1  14   3       21.17       18.22      2.11 o 
   0  14   3       21.39       14.90      2.20 o 
   1  14   3      160.26      186.08      5.93 o 
   2  14   3       11.77       16.77      3.10 o 
   3  14   3        5.70        1.00      4.17 o 
   4  14   3        3.08       -5.41      5.21 o 
   5  14   3      169.71      181.25     10.75 o 
   6  14   3       12.04        5.61      6.06 o 
   7  14   3       37.58       28.99      7.63 o 
   8  14   3       20.46        7.69      8.51 o 
   9  14   3        0.93        1.06      7.99 o 
 -11  15   3       10.04       20.64      7.23 o 
 -10  15   3       30.88       30.88      6.86 o 
  -9  15   3        8.27       13.57      5.56 o 
  -8  15   3        1.41        2.77      4.86 o 
  -7  15   3       10.41       27.99      5.35 o 
  -6  15   3        3.19       -2.04      2.94 o 
  -5  15   3      282.13      313.17      7.60 o 
  -4  15   3       43.75       30.83     14.91 o 
  -3  15   3       27.16       49.21     11.37 o 
  -2  15   3      347.02      364.03     18.21 o 
  -1  15   3       53.67       55.81      3.80 o 
   0  15   3       27.71       29.53      2.57 o 
   1  15   3      126.64      132.90      4.94 o 
   2  15   3       21.01       21.54      6.38 o 
   3  15   3       50.61       72.79     12.20 o 
   4  15   3        0.97        4.15      5.31 o 
   5  15   3        0.67        1.26      5.36 o 
   6  15   3        1.16       -4.03      5.84 o 
   7  15   3        0.12       -3.44      6.22 o 
   8  15   3        6.43       11.80     14.71 o 
 -10  16   3        5.49        0.88     10.47 o 
  -9  16   3        0.03        4.99      5.84 o 
  -8  16   3        0.28        6.27      5.28 o 
  -7  16   3       12.44        8.73      4.74 o 
  -6  16   3      129.14      106.03      8.51 o 
  -5  16   3       43.85       38.77      3.28 o 
  -4  16   3       39.11       35.07      5.71 o 
  -3  16   3        3.02        1.45      5.39 o 
  -2  16   3        0.64       -0.78      4.92 o 
  -1  16   3      287.43      244.45      5.71 o 
   0  16   3       15.69       23.74      2.49 o 
   1  16   3      576.59      616.21     12.15 o 
   2  16   3        5.19       -7.02      4.68 o 
   3  16   3       74.54       84.68      7.25 o 
   4  16   3       21.02       20.58      7.63 o 
   5  16   3       90.44      109.23      9.13 o 
   6  16   3        0.35       -1.44      5.89 o 
   7  16   3        1.14        4.41      6.75 o 
   8  16   3        3.31        4.20      7.08 o 
 -10  17   3        8.58        5.23      6.34 o 
  -9  17   3       11.15       15.41      6.01 o 
  -8  17   3      103.06       95.84      7.55 o 
  -7  17   3        6.33        2.93      4.72 o 
  -6  17   3      130.11      157.80      7.78 o 
  -5  17   3        0.50        4.16      5.10 o 
  -4  17   3       91.82       99.33     10.60 o 
  -3  17   3       37.50       36.54     10.81 o 
  -2  17   3       35.22       29.95      8.07 o 
  -1  17   3      124.26      127.95      6.53 o 
   0  17   3       47.26       56.30      4.56 o 
   1  17   3       72.19       79.02      8.98 o 
   2  17   3       85.30       94.57      7.92 o 
   3  17   3       63.62       66.19      6.99 o 
   4  17   3        1.65        2.36      5.49 o 
   5  17   3       80.55       59.05      7.94 o 
   6  17   3        0.11        1.23      6.34 o 
   7  17   3        5.63        9.82      7.17 o 
  -9  18   3        2.51        7.19      8.82 o 
  -8  18   3      110.67       93.95      7.67 o 
  -7  18   3        0.89       -6.99      4.66 o 
  -6  18   3      127.70      120.54      9.21 o 
  -5  18   3        0.06       -1.49      6.23 o 
  -4  18   3       11.80        4.81     12.14 o 
  -3  18   3       28.02       16.88      6.01 o 
  -2  18   3       19.92        5.73      5.70 o 
  -1  18   3       40.88       49.69      7.77 o 
   0  18   3       17.93       32.05      4.93 o 
   1  18   3       37.38       34.21      9.67 o 
   2  18   3       61.60       44.45      6.08 o 
   3  18   3        0.88       -4.17     10.48 o 
   4  18   3       13.81       33.94      6.69 o 
   5  18   3       17.86       13.24      9.41 o 
   6  18   3        7.27       11.56      6.86 o 
  -8  19   3        7.18        1.60      5.34 o 
  -7  19   3        0.19        0.89      4.98 o 
  -6  19   3        7.61       12.80      4.65 o 
  -5  19   3       33.67       43.23     10.94 o 
  -4  19   3        0.98       -5.59      5.86 o 
  -3  19   3       33.16       40.44      7.12 o 
  -2  19   3       20.12       24.77      8.81 o 
  -1  19   3        2.20        0.04      4.42 o 
   0  19   3        0.00        0.59      5.73 o 
   1  19   3      162.87      159.81     10.52 o 
   2  19   3        0.61       -6.57      4.38 o 
   3  19   3       15.89       23.81      6.62 o 
   4  19   3        0.01       -6.75      6.47 o 
   5  19   3        4.29        1.80      6.15 o 
   6  19   3        6.00        5.30      6.83 o 
  -7  20   3        2.21       -0.93      5.17 o 
  -6  20   3        0.14       -7.01      4.67 o 
  -5  20   3        2.96       -3.00      7.86 o 
  -4  20   3       41.37       26.44     10.41 o 
  -3  20   3       63.77       60.39     11.09 o 
  -2  20   3       15.25       28.10      8.94 o 
  -1  20   3       11.18       17.38      6.04 o 
   0  20   3       66.94       79.76      7.79 o 
   1  20   3       10.00       10.61      5.91 o 
   2  20   3        0.09        1.70     12.91 o 
   3  20   3        7.11       16.45      5.93 o 
   4  20   3       14.91       28.03      7.21 o 
   5  20   3        3.54       -7.57      7.64 o 
  -6  21   3       20.78       31.37     11.89 o 
  -5  21   3       20.05        7.83     10.35 o 
  -4  21   3       98.90      140.32     16.21 o 
  -3  21   3        2.38      -11.28      8.50 o 
  -2  21   3       40.18       45.79     10.11 o 
  -1  21   3        0.16       -2.16      5.67 o 
   0  21   3        1.06        0.69      5.52 o 
   1  21   3        8.74        3.59      6.07 o 
   2  21   3        0.68        6.43      6.41 o 
   3  21   3       26.68       15.19      7.06 o 
  -4  22   3       24.90       47.82     12.14 o 
  -3  22   3       28.80       32.23     10.17 o 
  -2  22   3        0.11       10.29      9.37 o 
  -1  22   3        8.67       23.35      5.68 o 
   0  22   3       17.25       19.98      6.84 o 
   1  22   3        2.46        6.93      8.78 o 
   2  22   3        0.11        2.90      6.14 o 
 -14   0   4        0.58      -13.54      9.02 o 
 -13   0   4      367.83      346.21     16.69 o 
 -12   0   4      925.86      867.05     30.31 o 
 -11   0   4       88.32       97.55     10.87 o 
 -10   0   4       79.51       61.74     11.83 o 
  -9   0   4        1.25        3.66      5.55 o 
  -8   0   4        0.28        3.95      4.46 o 
  -7   0   4     1148.37     1159.16     31.77 o 
  -6   0   4     5522.20     6226.14    111.82 o 
  -5   0   4      360.60      422.24     11.06 o 
  -4   0   4      652.99      578.65     13.03 o 
  -3   0   4     4203.87     3826.46     48.59 o 
  -2   0   4       63.49       63.47      3.61 o 
  -1   0   4     2584.51     2518.88     26.01 o 
   0   0   4     1422.68     1156.49     13.39 o 
   1   0   4      504.11      471.44      7.75 o 
   2   0   4      655.03      671.38     10.18 o 
   3   0   4      192.21      178.29      7.21 o 
   4   0   4     2564.19     2294.96     43.46 o 
   5   0   4       85.42       83.88      7.15 o 
   6   0   4       36.49       21.41      5.76 o 
   7   0   4        0.11       -2.69      5.44 o 
   8   0   4      931.26      875.26     25.25 o 
   9   0   4      178.65      188.45     21.31 o 
  10   0   4      200.42      193.36     15.15 o 
  11   0   4      132.43      116.05     13.43 o 
 -14   1   4        0.28       -0.73      5.73 o 
 -13   1   4       92.45      100.88      7.28 o 
 -12   1   4        8.60       10.92      5.80 o 
 -11   1   4      103.59      105.70      8.65 o 
 -10   1   4      231.05      238.38     10.11 o 
  -9   1   4      328.36      274.67     12.98 o 
  -8   1   4      306.57      304.40     11.98 o 
  -7   1   4       65.49       75.35      4.32 o 
  -6   1   4     1664.22     1874.77     24.50 o 
  -5   1   4      556.01      628.69     10.22 o 
  -4   1   4      496.58      480.68      6.70 o 
  -3   1   4     1237.24     1182.30     13.48 o 
  -2   1   4      602.53      581.98      6.58 o 
  -1   1   4      611.71      526.70      5.27 o 
   0   1   4     2319.71     2542.20     18.64 o 
   1   1   4       58.16       38.89      1.70 o 
   2   1   4      286.02      334.30      5.32 o 
   3   1   4        6.02        3.60      2.14 o 
   4   1   4       74.36       85.76      4.73 o 
   5   1   4      100.13       73.70      4.95 o 
   6   1   4       85.38      105.31      5.83 o 
   7   1   4      394.33      386.07     11.00 o 
   8   1   4      202.06      190.81      8.53 o 
   9   1   4       56.29       53.95      6.28 o 
  10   1   4       48.44       61.07      6.77 o 
  11   1   4       14.58       28.62      7.16 o 
 -14   2   4       82.50       85.36      8.38 o 
 -13   2   4       91.25      101.00      8.26 o 
 -12   2   4       47.84       37.31      6.61 o 
 -11   2   4      296.68      312.16     12.00 o 
 -10   2   4        0.04       -3.29      3.92 o 
  -9   2   4      181.85      219.22     14.15 o 
  -8   2   4       73.97       60.58      5.19 o 
  -7   2   4       46.82       31.36      3.28 o 
  -6   2   4      129.39      167.86      5.51 o 
  -5   2   4     1234.73     1107.06     13.52 o 
  -4   2   4     2039.95     2432.88     35.84 o 
  -3   2   4        7.50       25.58      1.75 o 
  -2   2   4       62.17       49.31      1.83 o 
  -1   2   4     2713.74     2759.13     20.61 o 
   0   2   4     3267.78     3094.71     22.30 o 
   1   2   4      206.65      249.99      3.76 o 
   2   2   4      127.41      137.22      3.25 o 
   3   2   4       29.41       30.15      2.63 o 
   4   2   4       81.57      108.18      5.30 o 
   5   2   4      135.33       96.09      5.27 o 
   6   2   4       10.48       13.36      3.81 o 
   7   2   4      712.55      643.43     14.12 o 
   8   2   4       56.80       63.54      6.03 o 
   9   2   4       64.85       46.07      8.49 o 
  10   2   4        5.30        2.04      4.86 o 
  11   2   4      109.11      126.04     14.14 o 
 -14   3   4        5.02       10.20      6.18 o 
 -13   3   4       42.36       31.47      6.47 o 
 -12   3   4        0.20       -1.47      5.03 o 
 -11   3   4      524.10      473.66     14.53 o 
 -10   3   4        0.16        0.29      5.76 o 
  -9   3   4      781.04      717.54     16.47 o 
  -8   3   4        2.52       -1.08      2.70 o 
  -7   3   4      586.26      736.91     13.46 o 
  -6   3   4      494.23      527.75      9.50 o 
  -5   3   4      288.61      320.01      6.22 o 
  -4   3   4      753.17      843.26     10.02 o 
  -3   3   4     4334.66     4321.98     64.40 o 
  -2   3   4     1220.73     1335.55     12.76 o 
  -1   3   4      745.00      731.51      7.01 o 
   0   3   4      852.02      889.97      8.55 o 
   1   3   4     1149.14     1245.13     11.96 o 
   2   3   4      511.90      455.10      6.07 o 
   3   3   4       69.08       69.98      3.85 o 
   4   3   4        3.24        1.46      2.29 o 
   5   3   4       87.19       76.92      4.92 o 
   6   3   4        6.89        7.05      3.69 o 
   7   3   4      100.62      110.37      6.58 o 
   8   3   4       82.79       61.67      5.96 o 
   9   3   4        2.97       11.12      4.90 o 
  10   3   4       37.86       41.41      6.91 o 
  11   3   4        1.08        1.14      6.13 o 
 -14   4   4       21.65       24.54      6.46 o 
 -13   4   4      122.08      107.05      8.37 o 
 -12   4   4        0.11        4.89      6.73 o 
 -11   4   4        4.94        5.17      5.44 o 
 -10   4   4       64.84       67.34      6.39 o 
  -9   4   4       67.84       53.26      5.86 o 
  -8   4   4      208.77      246.73      7.12 o 
  -7   4   4      482.17      478.59      9.40 o 
  -6   4   4      146.65      135.85      4.72 o 
  -5   4   4        1.55        0.19      1.68 o 
  -4   4   4     4243.16     4387.72     64.70 o 
  -3   4   4       21.68        5.46      1.54 o 
  -2   4   4     1329.78     1211.78     12.43 o 
  -1   4   4      305.98      251.35      3.47 o 
   0   4   4     1649.33     1702.11     14.09 o 
   1   4   4      502.09      592.56      7.49 o 
   2   4   4      382.31      403.25      5.85 o 
   3   4   4       92.76       95.51      4.89 o 
   4   4   4      130.21      127.08      4.57 o 
   5   4   4      111.62       85.79      5.08 o 
   6   4   4        0.47        1.06      3.57 o 
   7   4   4      213.76      243.66      8.88 o 
   8   4   4      122.87      119.02      7.16 o 
   9   4   4       36.31       21.18      5.38 o 
  10   4   4        2.99       -7.61      5.07 o 
  11   4   4        3.40        4.91      5.92 o 
 -14   5   4       35.58       50.85      6.90 o 
 -13   5   4        6.24        3.85      5.23 o 
 -12   5   4      847.35      862.57     21.73 o 
 -11   5   4      271.55      260.47     16.61 o 
 -10   5   4      987.09      958.95     18.78 o 
  -9   5   4      479.23      496.31     10.82 o 
  -8   5   4      109.50      122.26      5.14 o 
  -7   5   4      198.51      168.61      5.47 o 
  -6   5   4       39.10       25.60      3.23 o 
  -5   5   4     1593.25     1377.26     23.17 o 
  -4   5   4      590.01      584.55      7.60 o 
  -3   5   4     5870.89     6493.77     59.70 o 
  -2   5   4     1052.80     1044.42     10.39 o 
  -1   5   4     2809.18     2606.14     21.20 o 
   0   5   4      554.65      477.72      5.67 o 
   1   5   4     4097.58     4228.53     38.70 o 
   2   5   4      744.29      743.10      8.69 o 
   3   5   4      571.11      607.96      9.09 o 
   4   5   4      610.05      687.29     10.89 o 
   5   5   4        8.54       15.74      3.54 o 
   6   5   4       51.33       72.55      5.30 o 
   7   5   4       21.02       15.61      4.49 o 
   8   5   4      134.15      133.79      7.47 o 
   9   5   4        1.46        3.40      5.06 o 
  10   5   4        0.15       -6.63      5.19 o 
  11   5   4       38.42       34.39      7.85 o 
 -14   6   4       27.95       43.57      6.62 o 
 -13   6   4       89.19      102.44      7.64 o 
 -12   6   4        0.35        2.38      4.71 o 
 -11   6   4       43.26       41.67      6.69 o 
 -10   6   4      740.91      727.96     15.79 o 
  -9   6   4       13.99        6.42      4.18 o 
  -8   6   4       52.86       53.68      4.70 o 
  -7   6   4      509.90      516.19     11.11 o 
  -6   6   4      206.97      184.55      5.44 o 
  -5   6   4     5409.33     5433.70     58.02 o 
  -4   6   4      647.43      660.60     10.25 o 
  -3   6   4     2198.67     2559.94     28.74 o 
  -2   6   4       59.17       53.69      1.99 o 
  -1   6   4     1061.92     1133.46     11.26 o 
   0   6   4      175.01      174.11      4.66 o 
   1   6   4      586.28      663.27      8.40 o 
   2   6   4        0.92       -0.32      1.72 o 
   3   6   4     1294.70     1286.68     15.36 o 
   4   6   4      530.92      533.29      9.34 o 
   5   6   4      370.89      432.87     10.24 o 
   6   6   4      505.52      509.19     11.90 o 
   7   6   4      252.08      203.08      8.23 o 
   8   6   4      102.82       75.83      7.21 o 
   9   6   4       90.96      103.33      8.16 o 
  10   6   4       23.75       25.58      7.08 o 
  11   6   4        4.85        3.59      6.03 o 
 -14   7   4        0.41        7.58      5.40 o 
 -13   7   4       72.14       70.89      6.94 o 
 -12   7   4      200.88      175.77      8.50 o 
 -11   7   4        6.27       -0.89      5.39 o 
 -10   7   4       46.24       38.97      6.90 o 
  -9   7   4       80.61       63.70      4.70 o 
  -8   7   4      362.39      351.04      8.32 o 
  -7   7   4       19.04       25.62      2.91 o 
  -6   7   4      129.57      142.87      4.39 o 
  -5   7   4      348.30      306.44      8.97 o 
  -4   7   4      272.67      247.49      6.32 o 
  -3   7   4     1038.37     1165.55     14.76 o 
  -2   7   4     2447.42     2705.36     28.24 o 
  -1   7   4       84.07       80.30      2.97 o 
   0   7   4     3008.99     3187.92     33.10 o 
   1   7   4      264.64      262.14      5.65 o 
   2   7   4      296.65      250.34      5.27 o 
   3   7   4      308.03      332.78      8.39 o 
   4   7   4      138.16      127.41      5.00 o 
   5   7   4      183.63      191.44      6.54 o 
   6   7   4       13.59       16.62      4.15 o 
   7   7   4       46.36       69.04      5.61 o 
   8   7   4       86.45      118.35      7.94 o 
   9   7   4        6.59       -1.49      4.88 o 
  10   7   4        8.47       -4.52      5.24 o 
 -13   8   4       11.53       18.37      5.52 o 
 -12   8   4       92.98       97.10      6.99 o 
 -11   8   4       96.71       81.31      8.74 o 
 -10   8   4      256.12      263.13     11.71 o 
  -9   8   4      106.17       78.27      4.89 o 
  -8   8   4        0.01       -2.93      2.53 o 
  -7   8   4       16.43       27.53      3.68 o 
  -6   8   4      197.71      152.99      5.42 o 
  -5   8   4     2885.65     2740.64     33.93 o 
  -4   8   4       10.24       11.03      1.98 o 
  -3   8   4      341.70      310.02      5.84 o 
  -2   8   4      132.57      230.10      4.99 o 
  -1   8   4     1148.06     1040.21     13.66 o 
   0   8   4      201.00      211.93      4.69 o 
   1   8   4        1.30       -2.51      1.67 o 
   2   8   4       42.45       48.37      2.95 o 
   3   8   4     1570.92     1581.81     19.29 o 
   4   8   4       73.36       78.01      3.98 o 
   5   8   4        7.64        4.55      2.58 o 
   6   8   4      105.31      141.33      7.03 o 
   7   8   4      147.41      172.48      8.47 o 
   8   8   4      195.76      214.67      9.80 o 
   9   8   4       64.38       73.48      7.28 o 
  10   8   4        9.92       10.51      6.70 o 
 -13   9   4       27.16       41.92      6.78 o 
 -12   9   4      256.57      326.10     11.07 o 
 -11   9   4       24.22       54.71      6.26 o 
 -10   9   4      490.90      468.02     15.18 o 
  -9   9   4      188.55      157.87      8.90 o 
  -8   9   4      914.28      923.36     22.28 o 
  -7   9   4      570.71      576.51     12.07 o 
  -6   9   4        6.58       11.28      2.83 o 
  -5   9   4       83.52       90.73      3.70 o 
  -4   9   4       42.10       36.50      3.42 o 
  -3   9   4     1373.71     1366.07     18.09 o 
  -2   9   4      673.55      663.07     12.98 o 
  -1   9   4      189.25      195.28      4.42 o 
   0   9   4        8.52        8.01      1.98 o 
   1   9   4      522.84      508.24      7.34 o 
   2   9   4       43.31       29.80      3.58 o 
   3   9   4      403.35      474.09      7.89 o 
   4   9   4        7.61       10.73      2.76 o 
   5   9   4        5.64        7.78      2.30 o 
   6   9   4       18.35       41.04      4.16 o 
   7   9   4        1.59        3.42      4.24 o 
   8   9   4       22.54       19.37      7.65 o 
   9   9   4        5.35        0.33      5.68 o 
  10   9   4        0.85       -0.87      6.22 o 
 -13  10   4        8.88        2.87      5.36 o 
 -12  10   4       15.84       22.26      5.79 o 
 -11  10   4       34.17       29.13      4.94 o 
 -10  10   4       55.78       61.87      7.21 o 
  -9  10   4      294.37      281.89     15.50 o 
  -8  10   4       56.05       58.84      5.13 o 
  -7  10   4       13.62        8.90      4.14 o 
  -6  10   4       37.42       26.11      3.22 o 
  -5  10   4      809.75      751.00     14.41 o 
  -4  10   4       24.98       10.58      2.04 o 
  -3  10   4     1558.50     1485.76     18.00 o 
  -2  10   4      182.76      203.87      4.91 o 
  -1  10   4      154.87      151.09      5.17 o 
   0  10   4       51.65       33.73      1.99 o 
   1  10   4       21.83       36.55      2.61 o 
   2  10   4      254.14      276.93      7.19 o 
   3  10   4      263.03      269.99      6.84 o 
   4  10   4     1300.03     1304.85     15.98 o 
   5  10   4       84.30       64.33      4.11 o 
   6  10   4      128.40      125.08      5.40 o 
   7  10   4       21.55       35.89      5.45 o 
   8  10   4       63.83       46.09     10.49 o 
   9  10   4        3.21       -2.63      6.14 o 
  10  10   4       29.61       32.68      9.24 o 
 -13  11   4       85.42       79.68      9.26 o 
 -12  11   4       23.35       22.71      5.93 o 
 -11  11   4      282.25      285.85     11.33 o 
 -10  11   4        0.09        4.83      4.41 o 
  -9  11   4      142.04      137.60      8.86 o 
  -8  11   4        0.01       -5.20      3.46 o 
  -7  11   4       99.28       71.78      4.95 o 
  -6  11   4      106.88       94.34      4.07 o 
  -5  11   4      309.91      292.25      8.67 o 
  -4  11   4      306.24      292.14      6.72 o 
  -3  11   4      112.32      128.31      4.32 o 
  -2  11   4      496.58      472.40      7.08 o 
  -1  11   4        0.12        1.23      2.02 o 
   0  11   4        0.09        2.18      1.68 o 
   1  11   4        9.27        7.58      2.60 o 
   2  11   4      943.55     1027.41     14.24 o 
   3  11   4      114.05      125.73      4.15 o 
   4  11   4        4.39        8.35      2.09 o 
   5  11   4       85.60      120.94      5.72 o 
   6  11   4        0.83       -4.91      4.16 o 
   7  11   4        0.31        2.59      4.84 o 
   8  11   4       17.89       47.53     11.22 o 
   9  11   4        2.42       -6.22     10.41 o 
 -12  12   4      123.72       98.65      9.23 o 
 -11  12   4       10.69       12.74      8.05 o 
 -10  12   4        3.56        5.01      4.46 o 
  -9  12   4      171.26      154.79      8.84 o 
  -8  12   4       45.62       42.85      5.92 o 
  -7  12   4       20.89       16.23      3.37 o 
  -6  12   4      899.18      824.71     12.46 o 
  -5  12   4      280.77      302.18      9.78 o 
  -4  12   4      398.12      329.37      6.25 o 
  -3  12   4       29.14       27.92      2.37 o 
  -2  12   4      342.22      322.11      7.13 o 
  -1  12   4       91.59       96.91      4.24 o 
   0  12   4      145.03      113.43      3.62 o 
   1  12   4      166.31      147.00      5.17 o 
   2  12   4        6.17        6.18      3.91 o 
   3  12   4      359.05      359.72      7.93 o 
   4  12   4      700.72      656.51     13.73 o 
   5  12   4       30.14       21.59      4.92 o 
   6  12   4        4.71        2.44      4.55 o 
   7  12   4       65.28       51.44      6.68 o 
   8  12   4       36.80       23.48     12.01 o 
   9  12   4        5.90        9.58      7.93 o 
 -12  13   4        3.38        9.57      6.80 o 
 -11  13   4       22.26       39.77      7.47 o 
 -10  13   4        3.22       -1.77      5.39 o 
  -9  13   4        0.25       -3.38      4.27 o 
  -8  13   4       95.99       73.71      7.75 o 
  -7  13   4       78.10       83.62      4.68 o 
  -6  13   4        0.23        1.76      2.35 o 
  -5  13   4      240.07      283.33      6.18 o 
  -4  13   4      162.03      169.87      4.43 o 
  -3  13   4      233.31      211.74      5.71 o 
  -2  13   4       19.40       17.87      2.42 o 
  -1  13   4        6.28        4.96      2.16 o 
   0  13   4      309.42      261.02      5.97 o 
   1  13   4      139.40      117.06      5.72 o 
   2  13   4        8.70        6.55      3.28 o 
   3  13   4      790.07      794.26     15.30 o 
   4  13   4      120.73      103.75      8.82 o 
   5  13   4        5.57        4.36      8.17 o 
   6  13   4       24.42       12.51      5.63 o 
   7  13   4       21.93       24.21      9.27 o 
   8  13   4        8.90        9.80      7.49 o 
   9  13   4       27.93       57.35     10.15 o 
 -11  14   4       22.03       31.31      7.03 o 
 -10  14   4       14.35        9.28      9.32 o 
  -9  14   4       95.86       71.55      7.19 o 
  -8  14   4      392.54      376.31     14.31 o 
  -7  14   4      107.53       96.28      7.50 o 
  -6  14   4      180.64      164.94      6.98 o 
  -5  14   4      131.54      143.22      4.69 o 
  -4  14   4      522.13      511.46      8.95 o 
  -3  14   4       13.75       15.53      3.24 o 
  -2  14   4      899.71      977.01     14.09 o 
  -1  14   4       29.38       49.92      3.10 o 
   0  14   4        0.90       -2.00      2.07 o 
   1  14   4        1.91        1.55      2.94 o 
   2  14   4      729.61      692.25     13.47 o 
   3  14   4      366.31      321.59     13.19 o 
   4  14   4      319.71      361.03     14.48 o 
   5  14   4      108.50      128.28      9.90 o 
   6  14   4       41.82       49.59      8.77 o 
   7  14   4        1.15       -3.19      7.58 o 
   8  14   4       22.15       21.83      8.12 o 
 -11  15   4       15.91       16.96      6.73 o 
 -10  15   4       37.21       42.07      7.36 o 
  -9  15   4       20.77       12.52      5.55 o 
  -8  15   4        0.33       -5.03      6.09 o 
  -7  15   4       36.73       48.11      8.26 o 
  -6  15   4        1.87       -1.69      3.32 o 
  -5  15   4       28.23       33.29      2.93 o 
  -4  15   4       23.67       14.21      5.35 o 
  -3  15   4      779.96      825.85     24.34 o 
  -2  15   4       35.75       44.55      4.38 o 
  -1  15   4      605.42      585.99      8.88 o 
   0  15   4       61.55       59.76      3.63 o 
   1  15   4      320.03      352.01      8.80 o 
   2  15   4        5.64        6.59      5.35 o 
   3  15   4       23.43       20.19      6.14 o 
   4  15   4      124.24      164.41     10.34 o 
   5  15   4       26.48       51.84      7.90 o 
   6  15   4       39.00       37.26      8.05 o 
   7  15   4        4.81        5.02      6.90 o 
   8  15   4        2.45        8.08      7.60 o 
 -10  16   4        8.57       12.30      6.22 o 
  -9  16   4        0.25        9.35      5.37 o 
  -8  16   4       23.09       34.16      5.86 o 
  -7  16   4        3.21       -3.04      4.34 o 
  -6  16   4        3.59        5.40      4.73 o 
  -5  16   4      266.74      225.42      7.13 o 
  -4  16   4      187.35      198.84     13.06 o 
  -3  16   4      166.94      157.06      7.48 o 
  -2  16   4       96.66       90.00      4.63 o 
  -1  16   4      149.72      136.00      5.46 o 
   0  16   4      200.94      199.98      7.80 o 
   1  16   4      611.82      643.53     17.22 o 
   2  16   4        9.58       21.05      5.66 o 
   3  16   4       14.75       23.04      6.58 o 
   4  16   4        0.61        1.50      5.63 o 
   5  16   4       37.21       20.51      7.01 o 
   6  16   4       20.05        2.27      6.71 o 
   7  16   4        0.68       -9.56      6.37 o 
 -10  17   4        9.65       -1.05      5.89 o 
  -9  17   4       13.69       11.38      5.73 o 
  -8  17   4       31.60       42.97      6.31 o 
  -7  17   4        1.60        1.79      4.61 o 
  -6  17   4        0.71        2.10      4.18 o 
  -5  17   4       48.73       63.04      9.56 o 
  -4  17   4        7.97       -2.96      7.64 o 
  -3  17   4      109.34       94.90     12.39 o 
  -2  17   4      158.86      158.62      6.58 o 
  -1  17   4       86.82       91.04      5.15 o 
   0  17   4        0.00        0.30      4.40 o 
   1  17   4        5.71       -2.32      4.70 o 
   2  17   4       12.73       10.46      5.36 o 
   3  17   4       95.92       95.91      8.34 o 
   4  17   4       97.64       78.39      8.57 o 
   5  17   4       55.95       62.48     13.36 o 
   6  17   4        0.03        1.48      6.46 o 
  -9  18   4       21.45       24.33      6.51 o 
  -8  18   4        2.62        3.51      5.05 o 
  -7  18   4        1.36       -3.07      4.53 o 
  -6  18   4        6.50        7.55      4.44 o 
  -5  18   4        0.88        3.69      5.39 o 
  -4  18   4        9.17       10.72      5.97 o 
  -3  18   4       40.48       53.69      7.33 o 
  -2  18   4        4.58        5.39      7.67 o 
  -1  18   4       39.27       54.59      5.36 o 
   0  18   4       51.35       55.09      6.08 o 
   1  18   4       24.19       18.82      6.68 o 
   2  18   4       17.31        3.31      5.33 o 
   3  18   4        2.81       -5.89      5.20 o 
   4  18   4        3.55       -6.03      6.07 o 
   5  18   4        8.42        3.62      6.83 o 
   6  18   4       40.13       59.72      9.17 o 
  -8  19   4        3.70       10.39      5.71 o 
  -7  19   4        3.07       -1.14      4.59 o 
  -6  19   4        2.57       -0.48      4.43 o 
  -5  19   4       29.83       37.84      8.17 o 
  -4  19   4        0.70       -5.01      7.12 o 
  -3  19   4       14.81       19.41      9.37 o 
  -2  19   4        1.06       -0.31      4.68 o 
  -1  19   4       37.86       40.46      6.39 o 
   0  19   4      199.15      169.22     19.20 o 
   1  19   4        6.74        7.80      5.16 o 
   2  19   4       10.49        8.22      6.08 o 
   3  19   4        0.74        1.22      5.55 o 
   4  19   4        2.09       -5.74      6.99 o 
   5  19   4        2.65       -3.37     10.34 o 
  -7  20   4       13.94        9.59      5.24 o 
  -6  20   4       20.64       13.89      5.32 o 
  -5  20   4        1.19      -12.94      8.63 o 
  -4  20   4        0.00       -2.34      8.44 o 
  -3  20   4       32.00       31.24     10.29 o 
  -2  20   4        0.31       -2.83      5.48 o 
  -1  20   4        0.39        8.16      5.49 o 
   0  20   4        2.00        8.84      8.20 o 
   1  20   4       17.41       32.74      7.34 o 
   2  20   4       12.18       15.35     10.51 o 
   3  20   4        5.36        4.30      5.84 o 
   4  20   4       11.56       19.95      7.06 o 
  -6  21   4       15.66        7.70      5.36 o 
  -5  21   4        0.51       -1.05     10.11 o 
  -4  21   4        6.39        6.72      9.00 o 
  -3  21   4       15.57        8.44      9.61 o 
  -2  21   4        3.80        9.73      8.38 o 
  -1  21   4        2.10        0.98      5.82 o 
   0  21   4        0.04       -3.53      5.93 o 
   1  21   4        3.79       -2.85      6.35 o 
   2  21   4        0.44       -4.03      6.44 o 
  -3  22   4        3.42        2.77      9.49 o 
  -2  22   4        6.62       17.37      5.44 o 
  -1  22   4       59.15       64.77     10.11 o 
   0  22   4        1.30        7.67     10.01 o 
 -14   1   5       60.88       67.84      7.72 o 
 -13   1   5       68.94       63.14      7.83 o 
 -12   1   5      104.80       87.68      7.96 o 
 -11   1   5      297.37      280.41     11.46 o 
 -10   1   5      677.95      583.17     15.39 o 
  -9   1   5      950.88      875.91     18.75 o 
  -8   1   5       45.64       52.29      4.82 o 
  -7   1   5      292.90      348.75      8.68 o 
  -6   1   5       12.66       39.60      3.11 o 
  -5   1   5      181.88      148.44      4.84 o 
  -4   1   5      518.29      542.37      7.61 o 
  -3   1   5       36.29       56.40      2.24 o 
  -2   1   5      144.39      174.16      4.53 o 
  -1   1   5     2240.31     2142.67     17.85 o 
   0   1   5     5399.65     5335.74     38.76 o 
   1   1   5      821.38     1033.87     10.85 o 
   2   1   5      476.54      487.08      8.21 o 
   3   1   5      121.94       75.68      4.63 o 
   4   1   5      831.64      799.28     14.61 o 
   5   1   5       25.16       18.03      3.84 o 
   6   1   5        9.62        0.85      3.61 o 
   7   1   5      102.70       61.15      5.98 o 
   8   1   5       98.04      118.40      7.57 o 
   9   1   5        0.96        1.13      4.82 o 
  10   1   5        0.23        0.73      5.11 o 
 -14   2   5       99.49      113.36     11.29 o 
 -13   2   5      190.73      206.93     17.62 o 
 -12   2   5       60.98       60.90      7.12 o 
 -11   2   5        7.06        6.40      4.74 o 
 -10   2   5      111.13      139.34      8.17 o 
  -9   2   5       88.13       74.03      5.90 o 
  -8   2   5      141.01      129.06      6.64 o 
  -7   2   5        1.57        0.70      2.40 o 
  -6   2   5      518.34      601.49     13.66 o 
  -5   2   5      962.34      968.89     17.53 o 
  -4   2   5     1012.05      876.45     12.16 o 
  -3   2   5     8628.69     8666.67     73.59 o 
  -2   2   5     3291.67     3550.94     31.78 o 
  -1   2   5      435.55      522.33      5.64 o 
   0   2   5       55.94       93.62      2.81 o 
   1   2   5     1800.05     1734.83     16.30 o 
   2   2   5      468.31      408.38      7.40 o 
   3   2   5      208.52      195.18      6.08 o 
   4   2   5      186.49      141.10      6.01 o 
   5   2   5       31.46       33.47      4.22 o 
   6   2   5      663.76      702.04     14.81 o 
   7   2   5       45.85       47.04      5.62 o 
   8   2   5       85.78       77.72      6.70 o 
   9   2   5       91.18       75.55     10.35 o 
  10   2   5        1.71       -1.43      5.65 o 
 -14   3   5        5.68        5.50      6.39 o 
 -13   3   5       15.78       16.49     10.28 o 
 -12   3   5        6.73        3.21      5.39 o 
 -11   3   5      152.64      140.52      8.68 o 
 -10   3   5       23.45       23.08      5.18 o 
  -9   3   5       15.05        8.00      4.95 o 
  -8   3   5      211.64      178.83      6.30 o 
  -7   3   5       82.46      110.01      4.62 o 
  -6   3   5      241.72      287.76      6.90 o 
  -5   3   5     1527.18     1587.09     21.16 o 
  -4   3   5     2857.30     2794.64     37.10 o 
  -3   3   5     1901.22     1909.15     17.89 o 
  -2   3   5     3473.31     3745.10     32.46 o 
  -1   3   5       30.59       26.39      1.78 o 
   0   3   5     1089.17     1042.13     10.51 o 
   1   3   5     2101.31     2380.05     21.28 o 
   2   3   5      212.92      216.38      4.92 o 
   3   3   5        5.88        3.28      2.28 o 
   4   3   5       60.53       43.64      4.95 o 
   5   3   5       58.91       47.56      4.66 o 
   6   3   5        2.53        0.02      3.93 o 
   7   3   5      277.74      268.90      9.83 o 
   8   3   5      318.23      299.59     10.79 o 
   9   3   5       13.54        8.46      5.05 o 
  10   3   5       23.92       29.59      6.94 o 
 -14   4   5       35.68       22.46      6.24 o 
 -13   4   5       26.06       22.67      7.96 o 
 -12   4   5      168.40      183.87     12.14 o 
 -11   4   5     2262.99     2110.73     33.81 o 
 -10   4   5      208.38      193.57      8.28 o 
  -9   4   5        6.16       -1.34      3.49 o 
  -8   4   5      174.93      178.13      6.20 o 
  -7   4   5       53.95       57.49      3.66 o 
  -6   4   5      364.64      391.39      8.62 o 
  -5   4   5     2418.71     2817.50     34.53 o 
  -4   4   5      147.06      226.78      7.63 o 
  -3   4   5     1735.58     1664.28     18.77 o 
  -2   4   5     4764.77     5012.91     44.71 o 
  -1   4   5     3259.15     3304.40     27.87 o 
   0   4   5       24.22       18.72      1.62 o 
   1   4   5      145.99      126.23      4.47 o 
   2   4   5        0.88        1.93      1.72 o 
   3   4   5       51.21       44.73      3.62 o 
   4   4   5       18.36       20.04      3.51 o 
   5   4   5      309.54      299.68      9.01 o 
   6   4   5       64.60       55.97      7.78 o 
   7   4   5       61.98       78.76      6.98 o 
   8   4   5        2.60        5.64      4.71 o 
   9   4   5        1.67        0.00      5.05 o 
  10   4   5       13.06       17.81      6.37 o 
 -14   5   5       30.03       37.81      6.52 o 
 -13   5   5       59.53       58.02      8.26 o 
 -12   5   5       48.40       56.38      7.51 o 
 -11   5   5        2.92       11.65      4.80 o 
 -10   5   5       11.36        6.74      4.20 o 
  -9   5   5      115.36      142.46      6.11 o 
  -8   5   5        6.28       -2.28      2.60 o 
  -7   5   5      102.10      107.29      4.66 o 
  -6   5   5      244.44      258.59      7.36 o 
  -5   5   5     1164.92     1280.37     26.90 o 
  -4   5   5      121.96      107.81      5.26 o 
  -3   5   5      994.34      976.78     14.36 o 
  -2   5   5     6001.88     6260.61     58.32 o 
  -1   5   5     2872.82     2948.36     26.33 o 
   0   5   5      471.07      526.50      7.12 o 
   1   5   5      336.55      387.00      5.77 o 
   2   5   5      532.61      522.09      7.52 o 
   3   5   5      315.40      306.31      6.78 o 
   4   5   5      226.46      222.92      7.47 o 
   5   5   5       67.45       70.53      5.27 o 
   6   5   5        6.64        2.34      4.06 o 
   7   5   5       13.21        5.61      4.43 o 
   8   5   5       51.35       71.66      6.55 o 
   9   5   5        8.13        4.85      5.89 o 
  10   5   5       22.69       22.40      6.46 o 
 -14   6   5       11.02       13.20      8.40 o 
 -13   6   5        3.66        7.16      6.57 o 
 -12   6   5       86.25       84.22      8.57 o 
 -11   6   5        1.01        2.87      5.63 o 
 -10   6   5      316.78      344.34     10.73 o 
  -9   6   5       24.71       26.97      4.51 o 
  -8   6   5      721.37      728.31     16.41 o 
  -7   6   5      101.89      127.55      7.38 o 
  -6   6   5      159.58      211.45      5.69 o 
  -5   6   5      113.33      104.61      3.71 o 
  -4   6   5       11.37       -2.34      1.56 o 
  -3   6   5     4742.09     4783.06     48.15 o 
  -2   6   5        3.02        7.92      1.83 o 
  -1   6   5      939.90      894.81     10.36 o 
   0   6   5      914.84     1000.80     14.80 o 
   1   6   5      148.51      137.06      4.11 o 
   2   6   5      429.93      501.71      8.20 o 
   3   6   5        2.70        0.55      1.87 o 
   4   6   5        8.83       10.91      2.77 o 
   5   6   5      328.51      314.44      9.34 o 
   6   6   5        6.98        6.37      4.04 o 
   7   6   5        6.17        0.15      4.35 o 
   8   6   5       40.38       42.41      6.43 o 
   9   6   5        0.78        0.03      5.04 o 
  10   6   5       35.80       40.40      7.08 o 
 -14   7   5       25.24       36.02      6.40 o 
 -13   7   5       84.08      100.67      8.14 o 
 -12   7   5       36.72       47.74      7.50 o 
 -11   7   5      161.58      197.41     10.57 o 
 -10   7   5      243.11      273.76     12.46 o 
  -9   7   5      126.42      124.43      5.79 o 
  -8   7   5       26.83       26.54      4.09 o 
  -7   7   5      915.46      939.63     14.66 o 
  -6   7   5        3.93        1.54      1.98 o 
  -5   7   5       97.74      133.66      3.79 o 
  -4   7   5       10.56        2.09      2.05 o 
  -3   7   5     2702.32     2750.38     31.31 o 
  -2   7   5      961.96     1115.05     11.93 o 
  -1   7   5       21.38       44.19      2.30 o 
   0   7   5        2.29        2.63      1.20 o 
   1   7   5      178.13      191.57      5.08 o 
   2   7   5      560.78      521.85      8.42 o 
   3   7   5       47.16       56.68      3.48 o 
   4   7   5      604.32      644.88     10.95 o 
   5   7   5       27.19       33.06      4.53 o 
   6   7   5      205.03      232.69      8.64 o 
   7   7   5       14.77       14.80      5.31 o 
   8   7   5       26.02       13.15      5.39 o 
   9   7   5        4.82        5.98      5.41 o 
  10   7   5       11.83       11.06      6.65 o 
 -14   8   5       33.79       32.28      6.45 o 
 -13   8   5       30.26       27.98      5.87 o 
 -12   8   5       67.17       62.50     10.04 o 
 -11   8   5      309.56      363.38     17.03 o 
 -10   8   5     1489.54     1470.80     29.27 o 
  -9   8   5      107.06      109.00      5.99 o 
  -8   8   5       68.48       69.67      4.08 o 
  -7   8   5        7.49        8.38      3.23 o 
  -6   8   5     2862.21     2761.12     38.10 o 
  -5   8   5      757.18      636.22     10.23 o 
  -4   8   5     1268.85     1401.51     17.89 o 
  -3   8   5     1049.56     1024.19     13.86 o 
  -2   8   5      116.12      111.59      4.69 o 
  -1   8   5     2179.29     2324.87     22.66 o 
   0   8   5      604.19      621.56      8.68 o 
   1   8   5      380.66      348.49      7.46 o 
   2   8   5      250.09      294.28      6.24 o 
   3   8   5     1737.66     1858.34     22.44 o 
   4   8   5        4.75        9.66      3.35 o 
   5   8   5      492.62      459.81      8.15 o 
   6   8   5        3.59        5.84      4.11 o 
   7   8   5       55.97       24.09      5.51 o 
   8   8   5       11.18        7.23      5.14 o 
   9   8   5        5.59       -5.19      5.71 o 
  10   8   5       10.83       14.71      7.02 o 
 -13   9   5       26.50       34.55      5.97 o 
 -12   9   5       19.50       24.81      7.07 o 
 -11   9   5       11.09       20.84      6.25 o 
 -10   9   5      183.77      210.84     10.49 o 
  -9   9   5      381.68      356.46     22.63 o 
  -8   9   5       27.43       37.90      4.62 o 
  -7   9   5        3.27        7.39      3.17 o 
  -6   9   5       33.82       51.35      5.75 o 
  -5   9   5        9.62        8.86      2.46 o 
  -4   9   5      129.97      129.85      5.27 o 
  -3   9   5      610.43      719.77     11.13 o 
  -2   9   5       53.03       59.82      4.45 o 
  -1   9   5       44.42       55.93      3.05 o 
   0   9   5        6.35        2.75      1.78 o 
   1   9   5        0.73       -2.44      1.63 o 
   2   9   5      159.27      146.40      5.87 o 
   3   9   5     1109.58     1154.77     15.85 o 
   4   9   5      849.30      835.99     16.23 o 
   5   9   5      180.84      174.32      7.14 o 
   6   9   5       63.49       60.88      6.14 o 
   7   9   5      114.68      102.73      7.53 o 
   8   9   5        1.80        0.35      5.53 o 
   9   9   5        1.06       -5.32      6.19 o 
 -13  10   5        0.01       -0.54      5.34 o 
 -12  10   5       68.69       79.49      8.67 o 
 -11  10   5       94.68       88.32      8.42 o 
 -10  10   5      224.26      193.34     10.01 o 
  -9  10   5      935.03      908.69     20.77 o 
  -8  10   5      166.31      179.33      7.62 o 
  -7  10   5      403.49      373.82      9.88 o 
  -6  10   5       10.89       13.09      2.78 o 
  -5  10   5       20.43       22.42      2.78 o 
  -4  10   5      112.98      112.13      4.33 o 
  -3  10   5        0.04       -0.58      1.91 o 
  -2  10   5        7.81        3.54      1.99 o 
  -1  10   5       54.55       53.67      2.97 o 
   0  10   5        0.92       -3.22      2.15 o 
   1  10   5      279.95      292.94      8.48 o 
   2  10   5       68.82       63.99      3.69 o 
   3  10   5      584.12      602.25     11.27 o 
   4  10   5        3.79        9.57      3.18 o 
   5  10   5        2.82        2.96      4.13 o 
   6  10   5      121.18      112.82      8.17 o 
   7  10   5        1.94       -3.75      5.97 o 
   8  10   5       51.39       66.79      7.96 o 
   9  10   5        1.16       -4.08      6.02 o 
 -13  11   5        4.16        1.05      6.79 o 
 -12  11   5       84.27      113.70      8.10 o 
 -11  11   5       93.78      118.55     10.56 o 
 -10  11   5        0.67       -3.80      5.26 o 
  -9  11   5      325.62      291.83     11.76 o 
  -8  11   5        3.06       -3.72      7.85 o 
  -7  11   5      875.86      881.03     14.76 o 
  -6  11   5      407.06      401.85      8.21 o 
  -5  11   5      754.04      729.80     11.42 o 
  -4  11   5       31.68       29.39      3.05 o 
  -3  11   5       20.73       16.93      2.52 o 
  -2  11   5       98.25      122.06      4.02 o 
  -1  11   5      161.11      136.60      4.29 o 
   0  11   5       76.36      109.86      4.21 o 
   1  11   5        0.01       -3.64      2.42 o 
   2  11   5     2364.23     2485.31     27.79 o 
   3  11   5       78.06       76.10      4.31 o 
   4  11   5       70.47       59.30      7.63 o 
   5  11   5       75.37       99.99     11.01 o 
   6  11   5      255.65      340.23     13.03 o 
   7  11   5       21.74        6.22      9.21 o 
   8  11   5       97.71      106.25      9.23 o 
   9  11   5       54.88       54.72     10.34 o 
 -12  12   5      236.69      255.92     12.77 o 
 -11  12   5        0.16       -7.12      9.68 o 
 -10  12   5      129.12      164.81     10.96 o 
  -9  12   5       36.02       28.84      6.07 o 
  -8  12   5       66.58       68.43      8.31 o 
  -7  12   5      852.13      830.69     14.24 o 
  -6  12   5      841.45      897.78     14.95 o 
  -5  12   5      844.11      815.88     14.79 o 
  -4  12   5      331.52      322.89      8.59 o 
  -3  12   5       51.20       47.53      3.09 o 
  -2  12   5      368.70      415.26      7.21 o 
  -1  12   5      823.29      800.32     10.13 o 
   0  12   5        0.31       -0.46      2.25 o 
   1  12   5      127.51      124.60      5.46 o 
   2  12   5       27.34       44.72      3.54 o 
   3  12   5      580.01      607.78     16.57 o 
   4  12   5      113.35       92.58      9.11 o 
   5  12   5      227.06      221.91     10.30 o 
   6  12   5       10.73       11.16      5.03 o 
   7  12   5        0.43       -1.70      7.30 o 
   8  12   5        4.58        7.24      7.90 o 
 -12  13   5        1.21        7.84      6.70 o 
 -11  13   5       52.37       75.15      9.70 o 
 -10  13   5      145.77      138.88     10.67 o 
  -9  13   5      145.63      157.89     11.78 o 
  -8  13   5      119.80      133.95     12.38 o 
  -7  13   5        0.62       -8.16      5.44 o 
  -6  13   5      190.48      170.35     11.64 o 
  -5  13   5        7.46        4.00      2.68 o 
  -4  13   5       10.08       11.02      3.02 o 
  -3  13   5      126.52      128.38      4.32 o 
  -2  13   5       13.15       21.22      3.01 o 
  -1  13   5        4.58       10.48      2.50 o 
   0  13   5      437.67      430.12      9.26 o 
   1  13   5     1558.73     1589.80     24.22 o 
   2  13   5     1014.05     1055.01     21.19 o 
   3  13   5       32.26       16.00      6.54 o 
   4  13   5      235.52      272.32     18.55 o 
   5  13   5       34.79       40.89      8.78 o 
   6  13   5       13.03        8.65      7.31 o 
   7  13   5        0.39       -6.31      8.10 o 
   8  13   5        4.20       12.26      8.02 o 
 -12  14   5        4.39       -0.73      6.53 o 
 -11  14   5      140.81      122.59      9.66 o 
 -10  14   5       33.60       34.99      7.82 o 
  -9  14   5      195.96      209.92     11.73 o 
  -8  14   5      194.43      192.93     12.10 o 
  -7  14   5       48.45       31.93      6.33 o 
  -6  14   5      261.31      277.42      9.10 o 
  -5  14   5      429.05      369.83      8.72 o 
  -4  14   5        4.04        0.67      3.62 o 
  -3  14   5       35.15       46.81      3.61 o 
  -2  14   5       40.30       23.48      3.25 o 
  -1  14   5       11.84        0.39      3.55 o 
   0  14   5      154.27      134.12      5.53 o 
   1  14   5      267.10      299.13     18.32 o 
   2  14   5      442.80      420.74     15.09 o 
   3  14   5       83.05       82.13      8.23 o 
   4  14   5        4.59        6.36      8.51 o 
   5  14   5       90.63       75.32     11.62 o 
   6  14   5       16.48        5.31      6.87 o 
   7  14   5       28.81       23.23      7.97 o 
 -11  15   5        7.57       21.41      7.74 o 
 -10  15   5       75.10       98.75      8.65 o 
  -9  15   5        2.36       -4.16      8.29 o 
  -8  15   5      276.84      271.58     14.19 o 
  -7  15   5        0.06       -1.48      5.12 o 
  -6  15   5       13.49        2.24      8.46 o 
  -5  15   5        6.00        6.27      3.50 o 
  -4  15   5      122.51      108.44      5.88 o 
  -3  15   5       36.26       31.97      3.83 o 
  -2  15   5      348.91      334.88      8.48 o 
  -1  15   5      454.36      490.04     10.71 o 
   0  15   5        1.31       -6.83      4.55 o 
   1  15   5      200.44      167.82     17.94 o 
   2  15   5      220.72      201.54     10.99 o 
   3  15   5       10.87        8.69      6.13 o 
   4  15   5       17.45        5.61      6.29 o 
   5  15   5       10.40       -3.08      6.47 o 
   6  15   5        0.00       15.57      8.67 o 
   7  15   5        1.27        2.69      8.08 o 
 -10  16   5       27.43       49.07      8.37 o 
  -9  16   5       12.82       18.04      6.51 o 
  -8  16   5       22.85       24.39     10.37 o 
  -7  16   5       15.10        7.93      5.53 o 
  -6  16   5      120.80      114.60      8.43 o 
  -5  16   5        3.02       -0.66      5.78 o 
  -4  16   5        2.01        2.22      3.35 o 
  -3  16   5      234.88      292.54     19.44 o 
  -2  16   5       46.65       29.37      4.68 o 
  -1  16   5        2.49        9.97      4.81 o 
   0  16   5       48.15       49.68      8.36 o 
   1  16   5       43.46       64.56      7.03 o 
   2  16   5      109.22      134.56      9.11 o 
   3  16   5        0.02       -4.51      5.46 o 
   4  16   5       43.99       57.45      9.45 o 
   5  16   5       10.84        3.29      6.79 o 
   6  16   5       37.27       30.93     15.26 o 
 -10  17   5       10.42       13.40      6.36 o 
  -9  17   5        7.99        6.63      5.62 o 
  -8  17   5        0.05       -6.26      5.51 o 
  -7  17   5       50.49       38.74      8.22 o 
  -6  17   5       35.42       48.17      6.81 o 
  -5  17   5       49.59       35.77      5.48 o 
  -4  17   5       15.82       24.31      5.33 o 
  -3  17   5      147.44      164.60     11.34 o 
  -2  17   5       45.21       39.81      6.20 o 
  -1  17   5      137.66      153.12      8.47 o 
   0  17   5       75.06       98.32      7.50 o 
   1  17   5       26.45        1.40      8.88 o 
   2  17   5       24.07       46.32      7.01 o 
   3  17   5       49.40       45.86      7.34 o 
   4  17   5      133.64      149.02     14.64 o 
   5  17   5       60.52       41.08      8.41 o 
   6  17   5       68.89       77.97     14.88 o 
  -9  18   5        8.01       10.15      5.92 o 
  -8  18   5        7.81       -7.06      4.70 o 
  -7  18   5        1.37       -6.06      8.30 o 
  -6  18   5       32.93       16.89      9.38 o 
  -5  18   5        4.91        8.95      4.59 o 
  -4  18   5       12.48        3.95      5.85 o 
  -3  18   5       68.26       68.22      7.95 o 
  -2  18   5        0.73       -6.86      4.57 o 
  -1  18   5      256.24      294.54     11.24 o 
   0  18   5        0.04        1.15      4.88 o 
   1  18   5        2.03       -3.09      5.14 o 
   2  18   5       11.52       20.41      6.24 o 
   3  18   5        2.86        3.50      6.16 o 
   4  18   5       46.70       51.94      8.38 o 
   5  18   5       38.28       29.69     11.17 o 
  -8  19   5       10.41        1.95      5.49 o 
  -7  19   5        0.84       -6.07      4.76 o 
  -6  19   5        3.61        3.66      4.46 o 
  -5  19   5        0.97        3.61      4.87 o 
  -4  19   5       11.13       13.62      5.11 o 
  -3  19   5       64.28       68.75      6.81 o 
  -2  19   5      123.00      115.73     13.31 o 
  -1  19   5       41.18       35.37      7.03 o 
   0  19   5       25.48       40.07      6.41 o 
   1  19   5       11.41       23.17      6.16 o 
   2  19   5       16.02        7.61      6.19 o 
   3  19   5        0.58        0.10      6.02 o 
   4  19   5        0.42       -2.23      6.52 o 
  -7  20   5        7.60        0.81      5.18 o 
  -6  20   5        2.13        6.80      8.57 o 
  -5  20   5       49.90       67.68      6.99 o 
  -4  20   5       13.18       11.16      5.26 o 
  -3  20   5        5.84       12.50      5.22 o 
  -2  20   5       41.94       49.05      8.81 o 
  -1  20   5        0.92        4.01      6.08 o 
   0  20   5        7.78       17.04      7.02 o 
   1  20   5        1.93       -0.42     12.45 o 
   2  20   5        1.12       -4.22      9.42 o 
   3  20   5       10.53        5.82      6.34 o 
  -5  21   5        2.94       15.04     10.66 o 
  -4  21   5        7.09       14.60     10.11 o 
  -3  21   5       18.23       21.55      5.95 o 
  -2  21   5        0.58       10.97      7.09 o 
  -1  21   5        0.28       11.53      6.35 o 
   0  21   5        0.42        9.52      6.72 o 
   1  21   5        6.77       12.01      8.41 o 
 -15   0   6       30.67       33.89     18.43 o 
 -14   0   6       10.26        1.17     15.16 o 
 -13   0   6      300.85      252.41     17.27 o 
 -12   0   6      197.82      167.64     13.69 o 
 -11   0   6      755.51      779.85     26.92 o 
 -10   0   6     2200.07     1952.32     49.00 o 
  -9   0   6     2718.37     2591.13     70.68 o 
  -8   0   6      140.89      133.02      9.29 o 
  -7   0   6      102.24      111.00      8.26 o 
  -6   0   6      129.02      121.39      8.47 o 
  -5   0   6      323.34      442.13     10.64 o 
  -4   0   6     1777.84     1797.57     28.93 o 
  -3   0   6        8.47       15.50      2.59 o 
  -2   0   6      711.58      601.84     10.33 o 
  -1   0   6      362.89      499.00      8.58 o 
   0   0   6     1388.76     1539.57     20.95 o 
   1   0   6     3404.12     3414.13     59.64 o 
   2   0   6      560.01      547.09     13.13 o 
   3   0   6       98.72       81.34      8.84 o 
   4   0   6        6.14       14.96      5.23 o 
   5   0   6       16.03        9.82      5.64 o 
   6   0   6      114.21      122.29     14.77 o 
   7   0   6      101.72       96.31     10.88 o 
   8   0   6       26.38       47.57     11.72 o 
   9   0   6      338.75      374.74     24.20 o 
  10   0   6        0.00      -10.45      6.96 o 
 -15   1   6       22.34        6.66     12.15 o 
 -14   1   6      172.90      204.45     14.39 o 
 -13   1   6        4.29       -2.40      5.80 o 
 -12   1   6      147.39      156.71      9.32 o 
 -11   1   6        1.04       -4.31      4.71 o 
 -10   1   6        1.43        6.13      4.76 o 
  -9   1   6        5.06       11.31      4.40 o 
  -8   1   6      374.40      380.20     10.97 o 
  -7   1   6        1.14        4.66      2.63 o 
  -6   1   6        5.23       20.64      2.79 o 
  -5   1   6      771.09      826.95     13.11 o 
  -4   1   6     1867.84     1909.27     21.52 o 
  -3   1   6     3288.07     3276.00     30.57 o 
  -2   1   6     1353.65     1474.16     17.20 o 
  -1   1   6     2605.46     2814.39     23.48 o 
   0   1   6     1180.27     1178.41     12.01 o 
   1   1   6      112.07      146.36      5.33 o 
   2   1   6      498.71      533.35      9.83 o 
   3   1   6      160.53      161.73      5.78 o 
   4   1   6       15.72       14.83      3.65 o 
   5   1   6      127.29      122.02      6.53 o 
   6   1   6      420.05      425.51     11.87 o 
   7   1   6        1.51        2.91      4.72 o 
   8   1   6       69.86       87.93      7.28 o 
   9   1   6       38.51       43.67      8.85 o 
  10   1   6        4.01        8.26      6.41 o 
 -15   2   6        1.25        6.86     21.66 o 
 -14   2   6        7.85        6.68      7.72 o 
 -13   2   6      332.72      339.59     16.49 o 
 -12   2   6       24.26       18.72      5.88 o 
 -11   2   6       20.11       23.81      5.80 o 
 -10   2   6       43.42       38.15      5.51 o 
  -9   2   6       50.39       49.17      5.02 o 
  -8   2   6      132.68      127.89      6.40 o 
  -7   2   6      101.59      149.29      5.43 o 
  -6   2   6      162.62      132.27      5.84 o 
  -5   2   6      279.70      258.88      6.16 o 
  -4   2   6       26.25       28.41      2.61 o 
  -3   2   6        7.34       15.42      2.36 o 
  -2   2   6     1840.55     1921.08     18.25 o 
  -1   2   6      526.47      557.23      7.50 o 
   0   2   6        8.16       13.59      1.80 o 
   1   2   6        1.16       -0.48      2.15 o 
   2   2   6       72.18       80.92      4.06 o 
   3   2   6       63.06       58.18      3.92 o 
   4   2   6      512.08      485.53     12.43 o 
   5   2   6      163.27      146.47      7.04 o 
   6   2   6      186.93      220.66      8.89 o 
   7   2   6        8.20        5.04      4.59 o 
   8   2   6        2.75       10.73      5.21 o 
   9   2   6       40.98       33.88      6.46 o 
  10   2   6        0.17        5.17      6.19 o 
 -14   3   6      121.04      130.61     12.29 o 
 -13   3   6      169.87      169.60     12.62 o 
 -12   3   6        0.12        3.19      4.99 o 
 -11   3   6      710.89      672.83     15.87 o 
 -10   3   6      293.81      281.75      9.95 o 
  -9   3   6       67.21       78.42      6.90 o 
  -8   3   6       80.56       72.93      4.52 o 
  -7   3   6      724.76      771.52     13.14 o 
  -6   3   6      491.14      554.52     10.26 o 
  -5   3   6       40.26       50.62      3.72 o 
  -4   3   6     1181.96     1352.77     19.78 o 
  -3   3   6      652.29      578.84     13.25 o 
  -2   3   6     3985.54     4241.36     38.86 o 
  -1   3   6        2.64        4.38      1.60 o 
   0   3   6       49.94       11.77      1.83 o 
   1   3   6      754.70      665.39     10.76 o 
   2   3   6       11.63       15.56      2.70 o 
   3   3   6       35.75       47.93      3.63 o 
   4   3   6        5.12        1.72      2.86 o 
   5   3   6        2.74       -1.28      3.72 o 
   6   3   6        4.71        5.32      4.52 o 
   7   3   6      452.89      473.45     13.20 o 
   8   3   6       50.43       36.90      5.90 o 
   9   3   6       73.01       56.37      7.75 o 
  10   3   6        1.42        8.40      6.47 o 
 -14   4   6        3.81       -3.08      9.03 o 
 -13   4   6      121.51      123.62     10.00 o 
 -12   4   6        3.13      -11.59      7.73 o 
 -11   4   6       18.93       23.85      6.65 o 
 -10   4   6      480.44      512.43     14.42 o 
  -9   4   6     1772.54     1685.61     27.13 o 
  -8   4   6       97.81       79.04      5.23 o 
  -7   4   6      249.84      267.03      7.15 o 
  -6   4   6       98.51      146.21      5.11 o 
  -5   4   6      905.51      970.76     16.21 o 
  -4   4   6     2444.54     2541.30     35.13 o 
  -3   4   6      555.25      563.32      8.20 o 
  -2   4   6     5425.53     6247.99     53.16 o 
  -1   4   6       92.93       83.09      3.34 o 
   0   4   6     3584.17     3657.89     32.49 o 
   1   4   6      429.31      411.14      7.07 o 
   2   4   6      730.62      705.58     11.46 o 
   3   4   6      280.65      304.82      7.41 o 
   4   4   6       12.61        6.56      2.90 o 
   5   4   6      365.93      376.47      9.34 o 
   6   4   6       56.21       55.61      5.86 o 
   7   4   6      183.69      152.67      8.13 o 
   8   4   6       30.67       33.67      5.84 o 
   9   4   6       17.06       28.78      6.48 o 
 -14   5   6        9.04       -1.55      6.55 o 
 -13   5   6        3.28        8.56      6.58 o 
 -12   5   6        2.19       -2.00      5.46 o 
 -11   5   6       33.83       26.35      7.84 o 
 -10   5   6       13.36       11.00      4.44 o 
  -9   5   6        8.21        6.58      3.59 o 
  -8   5   6      233.93      211.62      6.86 o 
  -7   5   6        9.05        8.91      2.73 o 
  -6   5   6       18.69       17.58      2.74 o 
  -5   5   6      920.18      873.38     17.33 o 
  -4   5   6      384.16      308.55      8.32 o 
  -3   5   6      542.14      531.40      7.91 o 
  -2   5   6     1977.15     1971.28     23.21 o 
  -1   5   6      550.31      433.97      6.39 o 
   0   5   6       11.08       27.54      2.28 o 
   1   5   6        2.25        8.41      1.94 o 
   2   5   6       64.28       83.54      3.93 o 
   3   5   6      262.44      260.76      6.78 o 
   4   5   6      180.21      166.54      5.90 o 
   5   5   6      568.93      564.97     11.50 o 
   6   5   6      119.66      123.75      7.17 o 
   7   5   6       29.75       25.84      5.18 o 
   8   5   6       12.73       12.33      5.64 o 
   9   5   6        1.51       21.14      6.15 o 
 -14   6   6       31.05       26.07      9.85 o 
 -13   6   6       38.80       40.26      7.86 o 
 -12   6   6      298.22      292.94     12.89 o 
 -11   6   6       62.88       53.68      8.84 o 
 -10   6   6       82.52       73.51      5.94 o 
  -9   6   6      919.56      867.84     19.40 o 
  -8   6   6       27.54       41.74      4.57 o 
  -7   6   6       48.89       46.92      4.29 o 
  -6   6   6        2.62        0.77      2.20 o 
  -5   6   6        1.92       -0.22      2.05 o 
  -4   6   6      369.72      392.61      8.22 o 
  -3   6   6      532.73      530.58      9.34 o 
  -2   6   6      350.31      460.28      8.32 o 
  -1   6   6      467.60      469.13      6.69 o 
   0   6   6       14.86       20.29      2.63 o 
   1   6   6        2.32        2.79      2.23 o 
   2   6   6       91.78       89.04      3.75 o 
   3   6   6       31.41       36.90      3.16 o 
   4   6   6      244.12      242.60      6.83 o 
   5   6   6      252.49      244.48      7.51 o 
   6   6   6        3.41       -0.66      4.22 o 
   7   6   6        0.15       -4.07      4.75 o 
   8   6   6       85.69       72.86      7.65 o 
   9   6   6       13.18       16.17      6.14 o 
 -14   7   6       24.37       22.14      7.30 o 
 -13   7   6        2.55       -1.95      6.99 o 
 -12   7   6       87.43       79.18      8.48 o 
 -11   7   6      201.99      202.37     12.43 o 
 -10   7   6      651.55      670.30     17.92 o 
  -9   7   6      450.17      415.04     10.01 o 
  -8   7   6      691.41      712.36     12.86 o 
  -7   7   6        0.90       -0.60      2.76 o 
  -6   7   6       42.95       28.58      2.87 o 
  -5   7   6       68.16      107.86      4.04 o 
  -4   7   6      909.91     1019.71     13.98 o 
  -3   7   6       30.31       19.21      2.29 o 
  -2   7   6       27.61       37.10      2.26 o 
  -1   7   6      843.35     1106.02     14.28 o 
   0   7   6      374.05      353.73      7.10 o 
   1   7   6        4.19       -2.60      2.28 o 
   2   7   6       87.13       85.74      5.46 o 
   3   7   6     1328.94     1385.16     21.48 o 
   4   7   6      308.78      292.56     10.75 o 
   5   7   6       29.22       35.49      5.20 o 
   6   7   6      144.82      142.59      7.52 o 
   7   7   6        8.60       15.39      5.42 o 
   8   7   6        0.08        0.64      8.42 o 
   9   7   6       18.26       28.40      7.58 o 
 -14   8   6       46.66       51.94      8.81 o 
 -13   8   6        7.44        4.52      6.58 o 
 -12   8   6       28.84       25.29      6.83 o 
 -11   8   6       21.24       32.66      6.89 o 
 -10   8   6        7.60       12.12      6.05 o 
  -9   8   6      151.72      134.86      6.75 o 
  -8   8   6        7.45        4.96      2.92 o 
  -7   8   6      214.93      212.02      5.94 o 
  -6   8   6       33.60       27.58      3.30 o 
  -5   8   6       22.95       35.05      3.71 o 
  -4   8   6       85.63      111.97      4.65 o 
  -3   8   6       45.27       68.48      3.67 o 
  -2   8   6      131.18      116.78      3.52 o 
  -1   8   6        6.85        1.54      2.78 o 
   0   8   6        0.65        0.38      1.67 o 
   1   8   6        4.29       -3.36      2.24 o 
   2   8   6      500.10      448.48      8.34 o 
   3   8   6       30.21       27.81      4.08 o 
   4   8   6      191.11      222.90      8.16 o 
   5   8   6      179.12      199.71      8.04 o 
   6   8   6      129.48      120.22      7.81 o 
   7   8   6        4.35       10.95      6.92 o 
   8   8   6       15.73       29.82      7.10 o 
   9   8   6        5.22        2.88      6.46 o 
 -13   9   6        0.56       -1.67      6.44 o 
 -12   9   6       59.96       55.51      7.96 o 
 -11   9   6       57.76       60.52      7.53 o 
 -10   9   6      181.24      200.44     10.31 o 
  -9   9   6      407.84      386.79     16.27 o 
  -8   9   6       19.61       18.32      4.45 o 
  -7   9   6      197.11      212.78      7.62 o 
  -6   9   6        6.04        5.60      2.81 o 
  -5   9   6      223.00      220.94      6.15 o 
  -4   9   6        0.87        4.22      2.68 o 
  -3   9   6     1351.13     1314.53     17.59 o 
  -2   9   6      829.29      855.60     11.48 o 
  -1   9   6     1176.02     1285.37     14.62 o 
   0   9   6       30.59       24.31      2.69 o 
   1   9   6       92.66       76.82      4.81 o 
   2   9   6      229.71      231.21      6.70 o 
   3   9   6      100.92       83.26      4.97 o 
   4   9   6        0.47       12.81      4.01 o 
   5   9   6       27.75       13.29      4.71 o 
   6   9   6       11.66       21.22      5.29 o 
   7   9   6       30.70       31.48      7.02 o 
   8   9   6        0.51        8.49      6.07 o 
 -13  10   6       68.99       84.50     10.55 o 
 -12  10   6       71.94       97.61      9.03 o 
 -11  10   6      370.83      384.52     14.23 o 
 -10  10   6      177.96      199.08     10.83 o 
  -9  10   6     2168.22     2307.60     40.04 o 
  -8  10   6      375.04      410.06     11.31 o 
  -7  10   6      549.86      569.59     11.39 o 
  -6  10   6       46.33       54.89      4.59 o 
  -5  10   6      458.35      507.32      9.42 o 
  -4  10   6      330.90      336.35      7.87 o 
  -3  10   6        5.62       10.48      2.61 o 
  -2  10   6        2.53        1.68      2.14 o 
  -1  10   6        2.13        8.66      2.06 o 
   0  10   6      282.83      223.64      7.16 o 
   1  10   6        4.23       -3.30      2.20 o 
   2  10   6      226.68      239.74      8.27 o 
   3  10   6      130.52      146.43      7.43 o 
   4  10   6     1043.31      939.55     19.00 o 
   5  10   6        3.69        1.25      4.77 o 
   6  10   6       40.73       67.24      8.27 o 
   7  10   6        0.06       -2.32      5.34 o 
   8  10   6        0.58       -8.24      5.49 o 
 -13  11   6       22.83       38.40      9.13 o 
 -12  11   6        1.89       -3.75      6.81 o 
 -11  11   6       14.77       20.90      7.34 o 
 -10  11   6      357.68      297.93     12.38 o 
  -9  11   6        0.01        6.76      5.84 o 
  -8  11   6       89.44       70.46      5.78 o 
  -7  11   6        5.71        4.61      3.29 o 
  -6  11   6       58.75       65.18      4.25 o 
  -5  11   6      288.38      286.27      7.93 o 
  -4  11   6      500.68      506.99     10.03 o 
  -3  11   6       23.67       26.37      3.24 o 
  -2  11   6        0.68       -1.45      2.19 o 
  -1  11   6      189.19      171.23      4.66 o 
   0  11   6       32.33       27.87      3.39 o 
   1  11   6      149.48      120.49      4.59 o 
   2  11   6      385.70      425.50      8.72 o 
   3  11   6      390.52      354.30     15.03 o 
   4  11   6      133.99      122.51      8.05 o 
   5  11   6       36.51       30.12      6.08 o 
   6  11   6        0.58       -6.44      7.19 o 
   7  11   6       18.13        6.92     10.11 o 
   8  11   6        0.78       -0.56      7.09 o 
 -12  12   6        2.61       15.20      9.00 o 
 -11  12   6       57.68       74.02      9.33 o 
 -10  12   6        3.59        8.26      6.50 o 
  -9  12   6      141.58      127.35      8.46 o 
  -8  12   6        7.11        6.82      7.11 o 
  -7  12   6      320.18      312.32      9.14 o 
  -6  12   6       48.43       32.84      3.84 o 
  -5  12   6       30.81       44.87      5.41 o 
  -4  12   6      498.72      461.73     10.45 o 
  -3  12   6        0.48       -2.50      2.47 o 
  -2  12   6      196.73      176.37      5.33 o 
  -1  12   6      152.95      183.41      4.36 o 
   0  12   6      124.63      140.42      5.27 o 
   1  12   6       46.08       36.37      5.69 o 
   2  12   6      168.63      181.65      8.98 o 
   3  12   6        0.32       -5.64      5.80 o 
   4  12   6       48.59       48.06      7.95 o 
   5  12   6       48.86       56.17      6.78 o 
   6  12   6       31.62       52.76      7.12 o 
   7  12   6        5.82        7.43     14.20 o 
 -12  13   6       85.70       91.60     10.72 o 
 -11  13   6       28.79       18.03      9.32 o 
 -10  13   6       12.31       24.76      7.07 o 
  -9  13   6        9.01        5.23      5.87 o 
  -8  13   6       84.19       80.41     13.95 o 
  -7  13   6      150.46      169.36     10.01 o 
  -6  13   6      312.10      282.88      7.77 o 
  -5  13   6      105.15       97.66      6.21 o 
  -4  13   6      110.78      113.49      5.81 o 
  -3  13   6        2.92        0.45      2.72 o 
  -2  13   6        3.42        3.09      2.75 o 
  -1  13   6       59.74       74.07      3.66 o 
   0  13   6      108.17       88.77      5.37 o 
   1  13   6      677.57      720.73     18.95 o 
   2  13   6       34.21       54.24      7.63 o 
   3  13   6        1.76       15.19      6.63 o 
   4  13   6      292.33      283.32     14.59 o 
   5  13   6       12.12       26.32      7.95 o 
   6  13   6       34.19       41.17      8.97 o 
   7  13   6      104.73       95.35     11.38 o 
 -11  14   6      155.51      205.16     13.11 o 
 -10  14   6       93.89      125.91     10.59 o 
  -9  14   6       32.04       55.08     13.94 o 
  -8  14   6      133.03      137.31      9.67 o 
  -7  14   6      515.67      512.61     16.50 o 
  -6  14   6      217.03      191.08     25.59 o 
  -5  14   6      253.58      287.81      9.90 o 
  -4  14   6      371.32      349.95     10.01 o 
  -3  14   6      468.04      377.18      9.62 o 
  -2  14   6      436.64      432.57     10.36 o 
  -1  14   6      359.23      373.44     11.13 o 
   0  14   6      185.01      186.96     10.06 o 
   1  14   6       73.40       70.70      7.66 o 
   2  14   6       30.68       24.47      8.96 o 
   3  14   6       91.49       66.05     11.15 o 
   4  14   6       10.08        4.73      8.10 o 
   5  14   6        5.22       10.39      7.36 o 
   6  14   6        0.02       -4.10      7.08 o 
   7  14   6        0.52       -0.23     11.13 o 
 -11  15   6       20.56        5.55      7.01 o 
 -10  15   6       54.62       62.26      8.91 o 
  -9  15   6        1.32       -9.30      6.20 o 
  -8  15   6       47.25       56.43      7.79 o 
  -7  15   6      159.60      189.90     12.73 o 
  -6  15   6        0.82       -0.70      7.76 o 
  -5  15   6      175.31      141.09     11.35 o 
  -4  15   6        9.80        0.04      4.19 o 
  -3  15   6      115.53      114.95      6.13 o 
  -2  15   6      297.94      328.22     29.08 o 
  -1  15   6       63.08       56.72      6.43 o 
   0  15   6       11.11       11.03      6.84 o 
   1  15   6        0.79       -6.15      5.09 o 
   2  15   6        0.01        0.26      5.54 o 
   3  15   6       16.89       32.89      8.03 o 
   4  15   6        0.06       -7.60      6.55 o 
   5  15   6        7.19       18.33      7.63 o 
   6  15   6        0.00       -1.80      6.89 o 
 -10  16   6       19.00       15.24      7.11 o 
  -9  16   6        5.20       -3.36      5.91 o 
  -8  16   6       65.89       69.61      8.26 o 
  -7  16   6       16.58       14.30      8.18 o 
  -6  16   6        0.51        0.35      5.18 o 
  -5  16   6       77.07       70.00      8.80 o 
  -4  16   6       24.78       25.16      5.64 o 
  -3  16   6       56.41       47.90      6.94 o 
  -2  16   6        0.03       -1.34      4.40 o 
  -1  16   6        0.63        3.33      7.07 o 
   0  16   6       73.44       58.07      6.94 o 
   1  16   6       28.72       18.08      6.09 o 
   2  16   6       21.46       25.62      7.47 o 
   3  16   6        0.77       -4.11      6.25 o 
   4  16   6      180.25      188.48     12.65 o 
   5  16   6       31.99       55.93      9.42 o 
 -10  17   6       14.38       -4.92      7.90 o 
  -9  17   6        0.20        0.77      6.40 o 
  -8  17   6        4.66       -0.51      5.89 o 
  -7  17   6        9.92        6.14      5.78 o 
  -6  17   6        2.61       -1.44      5.26 o 
  -5  17   6        1.54       -2.24      4.88 o 
  -4  17   6        2.38       -2.57      5.26 o 
  -3  17   6        3.56       -6.74      4.95 o 
  -2  17   6        5.07        1.84      5.57 o 
  -1  17   6       56.78       31.31      7.55 o 
   0  17   6       61.56       83.95      7.83 o 
   1  17   6        0.19        0.50      5.38 o 
   2  17   6        5.52       11.15      6.23 o 
   3  17   6        0.01       -5.26      6.06 o 
   4  17   6        2.51        2.46      6.98 o 
   5  17   6      155.00      145.45     12.39 o 
  -9  18   6        0.30       -8.05      5.91 o 
  -8  18   6        3.51        6.81      6.32 o 
  -7  18   6       51.67       67.99      7.79 o 
  -6  18   6       70.17       44.70      6.60 o 
  -5  18   6        5.18       -4.19      4.74 o 
  -4  18   6        9.62        4.98     10.14 o 
  -3  18   6        8.94        1.60      6.72 o 
  -2  18   6        6.32       -7.33      4.89 o 
  -1  18   6        9.95       23.60      5.98 o 
   0  18   6        1.98        6.96      5.71 o 
   1  18   6        7.88       16.52      6.49 o 
   2  18   6       24.16       24.37      7.10 o 
   3  18   6       52.20       59.16      8.77 o 
   4  18   6       25.55       32.75      8.40 o 
  -8  19   6        3.03       -0.52      5.94 o 
  -7  19   6       53.96       53.21      7.97 o 
  -6  19   6        5.19        8.77      5.43 o 
  -5  19   6       74.18       59.54     18.18 o 
  -4  19   6        1.45       -1.52      5.62 o 
  -3  19   6       31.76       35.31      8.38 o 
  -2  19   6       19.34       20.22      6.81 o 
  -1  19   6        2.18       11.92     13.34 o 
   0  19   6       35.57       61.27     10.16 o 
   1  19   6        6.68       23.53     13.52 o 
   2  19   6        1.75        4.22      7.31 o 
   3  19   6        0.41        5.04      7.06 o 
  -6  20   6        3.57        6.90      6.16 o 
  -5  20   6        1.49       -2.34      6.04 o 
  -4  20   6        2.75        6.06      5.78 o 
  -3  20   6       15.96       11.77      7.70 o 
  -2  20   6        2.57        5.96      6.50 o 
  -1  20   6        5.16        8.25      6.76 o 
   0  20   6        5.05       14.50      8.47 o 
   1  20   6        4.29       12.85     12.36 o 
  -4  21   6        0.06        6.72      5.95 o 
  -3  21   6        0.39       -1.77      6.41 o 
  -2  21   6       16.78       14.74      9.37 o 
  -1  21   6        4.10        1.09      6.70 o 
 -15   1   7       12.57       15.57     12.24 o 
 -14   1   7       47.86       64.66      9.99 o 
 -13   1   7      301.61      275.43     12.59 o 
 -12   1   7      129.43      135.89      8.93 o 
 -11   1   7      147.26      165.27      9.06 o 
 -10   1   7       69.21       67.63      5.96 o 
  -9   1   7      867.98      803.77     16.47 o 
  -8   1   7       43.45       40.43      4.49 o 
  -7   1   7       75.97       88.69      4.70 o 
  -6   1   7       32.33       27.71      3.14 o 
  -5   1   7        3.53       -1.14      2.09 o 
  -4   1   7      330.24      298.90     10.03 o 
  -3   1   7       16.62       30.24      2.59 o 
  -2   1   7      904.53     1070.33     14.66 o 
  -1   1   7      255.41      261.64      5.54 o 
   0   1   7     1684.60     1614.05     19.53 o 
   1   1   7        0.11       -3.34      2.37 o 
   2   1   7       37.48       49.84      4.46 o 
   3   1   7        1.73       -2.79      3.15 o 
   4   1   7      112.00      114.96      6.48 o 
   5   1   7        2.99       -5.91      3.94 o 
   6   1   7        0.67        3.68      4.51 o 
   7   1   7       19.29       23.25      5.51 o 
   8   1   7        2.87       -3.45      5.51 o 
   9   1   7        2.59        5.10      5.51 o 
 -15   2   7       23.47       33.34     10.43 o 
 -14   2   7      127.21      148.37     11.02 o 
 -13   2   7       84.21      102.69      9.45 o 
 -12   2   7      623.42      643.87     16.22 o 
 -11   2   7      158.72      156.53      8.11 o 
 -10   2   7     1032.34      951.49     18.89 o 
  -9   2   7        8.48        3.23      3.76 o 
  -8   2   7      432.37      350.30      9.92 o 
  -7   2   7       65.72       44.92      4.19 o 
  -6   2   7       40.55       62.97      3.71 o 
  -5   2   7     1238.15     1200.85     17.16 o 
  -4   2   7       32.02       42.86      3.38 o 
  -3   2   7      103.67       61.99      3.47 o 
  -2   2   7     2683.84     2544.58     27.64 o 
  -1   2   7       88.31       67.81      4.48 o 
   0   2   7        2.03       10.92      2.34 o 
   1   2   7        4.02       -1.79      2.54 o 
   2   2   7      202.10      197.14      6.29 o 
   3   2   7       14.07       22.71      4.35 o 
   4   2   7      159.47      192.07      7.85 o 
   5   2   7      125.09      102.95      6.71 o 
   6   2   7      329.57      327.10     11.13 o 
   7   2   7      459.31      473.49     13.83 o 
   8   2   7       29.54       42.85      6.68 o 
   9   2   7        9.30       10.10      6.35 o 
 -14   3   7       43.61       57.03      9.15 o 
 -13   3   7      390.62      360.24     14.88 o 
 -12   3   7       36.42       37.24      5.87 o 
 -11   3   7        0.09        1.05      4.24 o 
 -10   3   7      690.59      707.24     15.85 o 
  -9   3   7     1734.40     1655.18     26.94 o 
  -8   3   7     1491.89     1354.18     22.65 o 
  -7   3   7      735.18      688.95     12.63 o 
  -6   3   7       35.52       35.77      3.39 o 
  -5   3   7       64.39       87.04      4.66 o 
  -4   3   7       22.65       34.77      3.00 o 
  -3   3   7      975.22     1119.80     16.66 o 
  -2   3   7      163.84      153.15      4.98 o 
  -1   3   7      315.32      285.55      5.77 o 
   0   3   7      603.56      635.19     11.27 o 
   1   3   7     2823.31     2832.68     33.78 o 
   2   3   7      299.49      283.44      8.69 o 
   3   3   7      521.73      559.48     11.06 o 
   4   3   7      118.60      131.36      6.89 o 
   5   3   7      102.08      120.99      7.04 o 
   6   3   7        9.35        6.75      4.76 o 
   7   3   7       58.85       81.84      7.15 o 
   8   3   7        1.10        2.40      5.39 o 
   9   3   7        0.00        7.55      6.30 o 
 -14   4   7       45.99       51.56     10.56 o 
 -13   4   7       12.49       -4.96      8.06 o 
 -12   4   7       25.60       32.37      7.00 o 
 -11   4   7        2.24        2.09      4.44 o 
 -10   4   7       62.71       58.44      5.79 o 
  -9   4   7      428.30      377.47     10.96 o 
  -8   4   7      464.35      463.80     10.38 o 
  -7   4   7     1142.86     1143.55     25.10 o 
  -6   4   7       41.74       23.77      3.42 o 
  -5   4   7       46.07       79.99      4.33 o 
  -4   4   7      712.65      774.08     11.87 o 
  -3   4   7        0.90        0.94      2.42 o 
  -2   4   7      211.61      181.91      5.03 o 
  -1   4   7      564.60      549.82      9.00 o 
   0   4   7       94.80      114.77      4.58 o 
   1   4   7        3.12       11.16      2.73 o 
   2   4   7       54.59       74.72      5.00 o 
   3   4   7        8.37        7.40      3.07 o 
   4   4   7        8.30        6.66      3.34 o 
   5   4   7       94.90       89.59      6.48 o 
   6   4   7        6.57        5.01      4.57 o 
   7   4   7        4.59       -0.80      4.99 o 
   8   4   7       14.07       18.45      6.31 o 
   9   4   7        1.94        8.90      6.16 o 
 -14   5   7       26.93       37.32      8.22 o 
 -13   5   7        5.21       -6.00      6.70 o 
 -12   5   7        0.04        1.96      5.74 o 
 -11   5   7       88.97       64.28      7.38 o 
 -10   5   7      165.96      165.50      7.95 o 
  -9   5   7       62.75       69.25      5.69 o 
  -8   5   7       92.40      126.35      5.83 o 
  -7   5   7      461.68      483.26     10.21 o 
  -6   5   7      120.23      106.87      5.28 o 
  -5   5   7        4.86       -3.46      2.31 o 
  -4   5   7     3552.00     3721.21     41.60 o 
  -3   5   7      167.16      211.99      5.65 o 
  -2   5   7        4.58        7.33      2.25 o 
  -1   5   7      486.90      489.18      8.35 o 
   0   5   7      119.16      163.29      6.07 o 
   1   5   7     1001.72     1034.74     16.15 o 
   2   5   7       83.39       93.79      4.55 o 
   3   5   7      351.28      323.64      8.05 o 
   4   5   7       75.71       59.94      4.61 o 
   5   5   7      536.07      468.91     12.52 o 
   6   5   7        4.08        6.05      4.85 o 
   7   5   7       34.10       47.36      7.00 o 
   8   5   7        0.01        1.88      5.57 o 
 -14   6   7       83.22      101.72     12.18 o 
 -13   6   7        9.10        2.76      6.44 o 
 -12   6   7      115.56      104.38      8.97 o 
 -11   6   7      432.12      450.23     15.08 o 
 -10   6   7       87.30       94.69      6.42 o 
  -9   6   7     1509.67     1432.02     29.83 o 
  -8   6   7     1017.71     1006.49     25.23 o 
  -7   6   7      190.99      204.14      7.74 o 
  -6   6   7      120.86      110.11     11.05 o 
  -5   6   7      387.94      405.36      9.97 o 
  -4   6   7      207.29      197.83      6.35 o 
  -3   6   7      274.51      243.11      6.41 o 
  -2   6   7     1574.30     1487.32     19.42 o 
  -1   6   7     1191.51     1162.60     14.94 o 
   0   6   7      243.69      291.32      7.90 o 
   1   6   7       28.46       45.16      6.26 o 
   2   6   7        1.38       -3.38      2.68 o 
   3   6   7       32.29       44.85      4.29 o 
   4   6   7        3.74        4.57      4.07 o 
   5   6   7       78.65       66.31      6.02 o 
   6   6   7        5.92        6.91      4.67 o 
   7   6   7       34.06       37.18      8.05 o 
   8   6   7        0.11        0.11      6.13 o 
 -14   7   7       79.64       94.68     12.46 o 
 -13   7   7        2.28       -6.85      6.08 o 
 -12   7   7       38.20       28.10      8.37 o 
 -11   7   7       16.44        6.22      9.64 o 
 -10   7   7       10.30       -0.19      5.72 o 
  -9   7   7      707.39      725.58     14.29 o 
  -8   7   7      127.10      143.09      6.41 o 
  -7   7   7      975.37      869.78     14.60 o 
  -6   7   7      784.45      793.33     14.67 o 
  -5   7   7      906.14      991.18     15.36 o 
  -4   7   7      198.43      200.62      7.08 o 
  -3   7   7      900.93     1037.13     14.47 o 
  -2   7   7      648.03      596.72     10.20 o 
  -1   7   7      133.47      155.55      4.53 o 
   0   7   7      809.54      776.00     13.74 o 
   1   7   7       38.74       64.54      5.15 o 
   2   7   7      469.46      464.59     10.89 o 
   3   7   7       12.64        6.74      3.93 o 
   4   7   7      946.53      955.95     18.02 o 
   5   7   7       45.12       39.44      5.23 o 
   6   7   7      191.91      195.32      9.82 o 
   7   7   7        1.88        6.81      5.29 o 
   8   7   7       14.91       14.46      6.86 o 
 -14   8   7       55.65       66.88      9.40 o 
 -13   8   7       13.63       24.28      7.15 o 
 -12   8   7        0.31       -3.81      7.12 o 
 -11   8   7      124.00      126.56      9.19 o 
 -10   8   7      335.47      348.54     13.05 o 
  -9   8   7      126.48      152.32      9.03 o 
  -8   8   7     1046.88     1079.17     18.94 o 
  -7   8   7       43.02       55.34      6.10 o 
  -6   8   7       33.73       45.79      3.77 o 
  -5   8   7      195.18      187.89      5.56 o 
  -4   8   7      320.33      281.40      6.80 o 
  -3   8   7      386.18      421.62      7.83 o 
  -2   8   7       47.61       51.78      2.89 o 
  -1   8   7       19.46       12.39      1.85 o 
   0   8   7        1.35        0.43      2.79 o 
   1   8   7        0.49       -4.45      2.97 o 
   2   8   7        0.48        1.79      3.38 o 
   3   8   7       69.69       61.76      6.34 o 
   4   8   7      236.94      245.85      8.99 o 
   5   8   7       28.76       29.50      6.93 o 
   6   8   7       17.34       27.19      6.29 o 
   7   8   7       33.97       37.79      7.43 o 
   8   8   7        0.08       -2.08      6.16 o 
 -13   9   7        0.13        2.21      6.11 o 
 -12   9   7      128.40      120.18      9.79 o 
 -11   9   7       86.44       92.18      8.42 o 
 -10   9   7        0.26       -2.21      6.10 o 
  -9   9   7      470.09      461.14     14.73 o 
  -8   9   7      468.37      437.38     11.81 o 
  -7   9   7        0.59       -0.20      4.49 o 
  -6   9   7       33.48       34.86      5.12 o 
  -5   9   7       29.04       24.87      3.89 o 
  -4   9   7       29.71       32.46      4.01 o 
  -3   9   7       19.47       20.82      2.25 o 
  -2   9   7       85.23       88.79      3.46 o 
  -1   9   7      134.47      134.87      4.43 o 
   0   9   7        4.45        1.76      3.36 o 
   1   9   7      142.79      126.69      5.83 o 
   2   9   7       90.22       68.60      5.70 o 
   3   9   7      133.75      161.49      7.14 o 
   4   9   7       35.22       25.08      5.24 o 
   5   9   7        1.19        3.16      5.26 o 
   6   9   7       77.88       86.70     12.22 o 
   7   9   7        1.63        6.09      6.64 o 
   8   9   7        0.00       -1.05      6.02 o 
 -13  10   7       14.58       28.27      8.72 o 
 -12  10   7        0.47        4.19      6.61 o 
 -11  10   7        5.77        2.90      6.05 o 
 -10  10   7       46.94       43.87      6.76 o 
  -9  10   7      998.39      976.85     22.19 o 
  -8  10   7      285.38      258.06     10.92 o 
  -7  10   7       47.97       35.36      4.96 o 
  -6  10   7        0.39        4.34      4.13 o 
  -5  10   7      111.06       99.56      5.49 o 
  -4  10   7       27.78       19.93      3.70 o 
  -3  10   7       88.05       94.23      5.10 o 
  -2  10   7        7.35       11.47      2.60 o 
  -1  10   7        0.24       -0.52      3.08 o 
   0  10   7       11.18       17.93      3.16 o 
   1  10   7        1.02       -2.90      3.39 o 
   2  10   7        0.69        1.44      5.34 o 
   3  10   7       17.71       16.59      9.15 o 
   4  10   7       61.25       51.24      9.28 o 
   5  10   7        2.65       -0.89      4.95 o 
   6  10   7       16.18       15.28      6.03 o 
   7  10   7       13.91       11.85      6.39 o 
 -13  11   7      125.14      143.21     17.97 o 
 -12  11   7       36.80       34.15      8.33 o 
 -11  11   7      144.10      185.94     12.40 o 
 -10  11   7       11.05       14.72      5.92 o 
  -9  11   7       77.73       79.54      7.48 o 
  -8  11   7       22.74       18.72      5.95 o 
  -7  11   7      213.43      220.51      9.77 o 
  -6  11   7        2.48       -3.80      4.07 o 
  -5  11   7       91.17       88.64      5.37 o 
  -4  11   7        9.35        4.68      3.28 o 
  -3  11   7       26.23       25.88      3.90 o 
  -2  11   7       95.25      117.94      4.80 o 
  -1  11   7      105.78       96.98      5.98 o 
   0  11   7     1442.63     1520.48     39.13 o 
   1  11   7      794.92      811.47     17.91 o 
   2  11   7      604.74      681.20     20.65 o 
   3  11   7        0.67        9.65      6.53 o 
   4  11   7        1.04       -8.55      5.70 o 
   5  11   7       54.49       70.76      9.11 o 
   6  11   7        0.29       -8.52      6.61 o 
   7  11   7        1.90        2.99      5.93 o 
 -12  12   7        0.87        3.96      6.96 o 
 -11  12   7       91.74       76.85      9.70 o 
 -10  12   7       24.30       26.76      7.32 o 
  -9  12   7        6.04       15.21      6.36 o 
  -8  12   7        0.97        0.53      5.33 o 
  -7  12   7      158.39      184.39      9.09 o 
  -6  12   7      226.93      248.51      9.92 o 
  -5  12   7        0.47        1.87      4.30 o 
  -4  12   7      249.52      242.23      7.58 o 
  -3  12   7      246.93      242.30      8.28 o 
  -2  12   7       77.80       81.22      4.13 o 
  -1  12   7       95.20      112.82      6.13 o 
   0  12   7      241.90      257.03     10.22 o 
   1  12   7       18.03       13.81      6.33 o 
   2  12   7       24.99       19.97      6.89 o 
   3  12   7        0.33        1.23      8.92 o 
   4  12   7       70.63       60.02      8.82 o 
   5  12   7       70.84       77.58      9.99 o 
   6  12   7        4.99        3.93      5.97 o 
   7  12   7       13.65        9.85      9.89 o 
 -12  13   7        2.68       -9.77      6.51 o 
 -11  13   7       40.26       41.10      8.50 o 
 -10  13   7      107.39      116.14     10.07 o 
  -9  13   7      214.50      205.79     11.86 o 
  -8  13   7      113.01       99.85      8.85 o 
  -7  13   7      319.30      306.12     13.28 o 
  -6  13   7       73.41       65.35      7.07 o 
  -5  13   7      120.57       83.52     10.61 o 
  -4  13   7       27.86       33.84      4.28 o 
  -3  13   7       30.39       28.46      4.91 o 
  -2  13   7       15.74       10.64      5.03 o 
  -1  13   7       53.42       45.43      7.40 o 
   0  13   7      208.27      193.91     10.52 o 
   1  13   7       51.61       41.63      7.14 o 
   2  13   7       53.48       85.67      8.93 o 
   3  13   7      123.45      116.61     10.40 o 
   4  13   7       55.32       45.24      8.68 o 
   5  13   7       25.85       13.90     10.87 o 
   6  13   7       28.56       27.02      8.61 o 
 -11  14   7       27.09       26.03      8.40 o 
 -10  14   7       33.35       35.81      7.84 o 
  -9  14   7       42.02       40.66      7.41 o 
  -8  14   7       50.54       29.36      7.00 o 
  -7  14   7      836.11      819.27     22.18 o 
  -6  14   7       82.93       82.16     12.09 o 
  -5  14   7        0.90        8.44      5.53 o 
  -4  14   7      154.33      163.01     11.85 o 
  -3  14   7       58.51       74.31      7.40 o 
  -2  14   7        7.79       17.65      5.37 o 
  -1  14   7      116.19       82.96      7.66 o 
   0  14   7       76.27       84.34      8.16 o 
   1  14   7        0.01        1.05      5.65 o 
   2  14   7      164.88      167.88     11.15 o 
   3  14   7       94.80       89.39      9.48 o 
   4  14   7        3.51       -7.04      9.44 o 
   5  14   7        5.61       -2.49      9.72 o 
   6  14   7       11.87        1.95      7.29 o 
 -11  15   7       21.69       34.76     11.11 o 
 -10  15   7        7.38       16.00      7.22 o 
  -9  15   7       36.50       48.89     11.26 o 
  -8  15   7        3.50       -8.25      5.50 o 
  -7  15   7        7.60       17.91      9.07 o 
  -6  15   7        0.01        3.35      5.76 o 
  -5  15   7       38.41       50.12      7.08 o 
  -4  15   7       24.69       20.32      7.10 o 
  -3  15   7       76.13       67.27      8.15 o 
  -2  15   7       56.57       38.49      6.19 o 
  -1  15   7      241.24      288.85     12.56 o 
   0  15   7      288.49      261.57     12.18 o 
   1  15   7       68.91       84.61     13.09 o 
   2  15   7        0.07       -7.93      5.29 o 
   3  15   7       80.75      108.37     10.33 o 
   4  15   7       17.40       11.87      7.67 o 
   5  15   7        0.41       -1.55      7.22 o 
 -10  16   7        4.47       -1.28      7.39 o 
  -9  16   7        0.48       -7.00      6.31 o 
  -8  16   7        0.00        4.77      6.07 o 
  -7  16   7        0.56        9.75      6.21 o 
  -6  16   7       47.68       44.14      7.04 o 
  -5  16   7      230.23      194.77     10.72 o 
  -4  16   7       91.04       69.36     13.25 o 
  -3  16   7       42.56       28.95      7.31 o 
  -2  16   7        8.27        4.78      6.34 o 
  -1  16   7        4.01        1.72      5.42 o 
   0  16   7        2.32        3.91      5.57 o 
   1  16   7        5.94       11.70      7.02 o 
   2  16   7        4.88        4.09      6.54 o 
   3  16   7        9.52       16.02      7.42 o 
   4  16   7        6.95        4.52      7.61 o 
  -9  17   7       38.23       47.51      8.23 o 
  -8  17   7       13.74        1.64      9.08 o 
  -7  17   7       24.01       34.19      6.98 o 
  -6  17   7        5.07        2.05      5.97 o 
  -5  17   7      141.91      153.87     12.16 o 
  -4  17   7      285.95      285.01     18.55 o 
  -3  17   7       16.96        7.69      6.29 o 
  -2  17   7       86.90       74.01      8.78 o 
  -1  17   7        9.75       13.38      5.82 o 
   0  17   7       39.66       46.98      7.23 o 
   1  17   7        6.60        8.93      6.58 o 
   2  17   7       30.16       15.71      7.04 o 
   3  17   7        1.48      -11.04      7.36 o 
   4  17   7       68.33       91.00     10.91 o 
  -8  18   7       45.48       50.95      8.29 o 
  -7  18   7       53.37       47.58      7.55 o 
  -6  18   7       12.06       20.35      6.39 o 
  -5  18   7        0.78        3.73      8.18 o 
  -4  18   7        2.28        4.96      6.38 o 
  -3  18   7       13.53       13.64      6.91 o 
  -2  18   7        6.49       19.76      7.15 o 
  -1  18   7       22.41       31.56      6.51 o 
   0  18   7       12.73       22.38     10.48 o 
   1  18   7        0.65       -8.69      5.79 o 
   2  18   7        6.17       -1.64      6.21 o 
   3  18   7       38.52       26.24      8.29 o 
  -7  19   7       29.06       16.51      9.82 o 
  -6  19   7        4.51        4.47      5.74 o 
  -5  19   7       17.33        4.20      6.05 o 
  -4  19   7       20.85       30.88      7.39 o 
  -3  19   7        1.75       -4.44      8.44 o 
  -2  19   7        0.03        0.20      6.45 o 
  -1  19   7       29.94       24.67      7.80 o 
   0  19   7       24.63       15.62      9.46 o 
   1  19   7        3.02       10.45      6.56 o 
  -5  20   7       10.47        0.52      7.52 o 
  -4  20   7        3.57       11.35      6.99 o 
  -3  20   7        5.63       11.89      8.69 o 
  -2  20   7       21.62       27.03      7.91 o 
  -1  20   7        2.45       14.13      7.79 o 
   0  20   7       12.97       19.91     22.95 o 
 -15   0   8      241.72      303.43     31.43 o 
 -14   0   8        1.25       -2.22     15.22 o 
 -13   0   8      653.30      650.98     26.56 o 
 -12   0   8      168.17      149.95     13.18 o 
 -11   0   8       25.02       16.54      6.63 o 
 -10   0   8       84.84      106.89      9.17 o 
  -9   0   8      598.67      609.56     18.46 o 
  -8   0   8      594.24      692.28     19.31 o 
  -7   0   8      362.11      362.16     13.22 o 
  -6   0   8      119.41      137.18      8.86 o 
  -5   0   8      548.13      499.26     14.45 o 
  -4   0   8     1635.10     1484.76     61.25 o 
  -3   0   8      659.64      622.65     16.23 o 
  -2   0   8       63.66       40.39      8.30 o 
  -1   0   8     1915.26     1867.93     36.18 o 
   0   0   8     1497.36     1541.62     33.05 o 
   1   0   8     1113.64     1136.85     27.11 o 
   2   0   8     1567.53     1453.34     33.07 o 
   3   0   8      562.11      539.10     18.35 o 
   4   0   8      140.41      140.58     12.46 o 
   5   0   8        0.05       -1.97      6.87 o 
   6   0   8       44.59       45.25      8.89 o 
   7   0   8        6.42        5.10      7.67 o 
   8   0   8       15.04       21.57      8.65 o 
 -15   1   8       23.46        8.82      9.73 o 
 -14   1   8        2.39        8.73      8.53 o 
 -13   1   8      262.77      291.08     13.59 o 
 -12   1   8      236.42      220.28     13.53 o 
 -11   1   8       27.06       31.51      5.29 o 
 -10   1   8      367.05      344.41     11.01 o 
  -9   1   8      721.46      664.99     13.71 o 
  -8   1   8     1604.50     1465.50     22.30 o 
  -7   1   8     1710.23     1617.39     23.52 o 
  -6   1   8      656.34      610.47     11.83 o 
  -5   1   8      381.08      341.40      8.28 o 
  -4   1   8      224.97      165.86      6.46 o 
  -3   1   8      357.69      372.31      8.53 o 
  -2   1   8      966.66      900.14     14.74 o 
  -1   1   8      113.11      107.08      4.40 o 
   0   1   8      117.83      107.47      8.78 o 
   1   1   8      103.79      119.21      5.99 o 
   2   1   8        1.88       12.34      3.83 o 
   3   1   8       27.61       34.25      5.58 o 
   4   1   8       17.94       20.98      5.76 o 
   5   1   8       38.53       35.97      5.66 o 
   6   1   8      473.39      490.69     14.04 o 
   7   1   8        2.77        5.48      5.56 o 
   8   1   8       27.52       19.54      6.02 o 
 -14   2   8       10.20       16.80      7.03 o 
 -13   2   8        0.51       -6.55      6.91 o 
 -12   2   8        6.42        2.03      4.74 o 
 -11   2   8        3.69       -1.73      4.28 o 
 -10   2   8      321.30      306.39     10.48 o 
  -9   2   8       40.44       45.05      5.24 o 
  -8   2   8        9.99        5.11      4.19 o 
  -7   2   8      238.19      239.63      7.64 o 
  -6   2   8      341.25      462.65     12.17 o 
  -5   2   8      452.31      509.48     10.40 o 
  -4   2   8      698.05      722.42     12.73 o 
  -3   2   8      145.89      129.52      5.16 o 
  -2   2   8      207.91      222.72      6.14 o 
  -1   2   8      858.86      906.20     12.88 o 
   0   2   8       18.86       25.68      3.38 o 
   1   2   8      352.40      381.21      8.85 o 
   2   2   8        3.08        2.92      3.56 o 
   3   2   8      227.39      243.38      8.95 o 
   4   2   8       70.35       61.58      5.92 o 
   5   2   8       37.02       42.46      5.71 o 
   6   2   8       14.43       14.63      5.40 o 
   7   2   8        5.28        6.73      5.22 o 
   8   2   8       30.72       32.43      8.07 o 
 -14   3   8       37.11       13.53      7.34 o 
 -13   3   8       15.10       14.10      7.06 o 
 -12   3   8       37.96       31.68      6.82 o 
 -11   3   8        3.66        6.24      4.56 o 
 -10   3   8      275.18      236.32      9.31 o 
  -9   3   8      441.78      447.01     11.99 o 
  -8   3   8       93.20       77.29      5.60 o 
  -7   3   8      243.16      210.81      7.37 o 
  -6   3   8       23.04       17.77      3.63 o 
  -5   3   8      286.86      306.94      7.39 o 
  -4   3   8        0.01       -2.39      2.22 o 
  -3   3   8       75.83       46.83      3.66 o 
  -2   3   8       27.33       39.76      3.60 o 
  -1   3   8      389.95      486.17      8.65 o 
   0   3   8      161.71      157.01      9.05 o 
   1   3   8       15.59       13.79      3.06 o 
   2   3   8        8.28        7.72      3.25 o 
   3   3   8       43.25       37.41      4.88 o 
   4   3   8       99.02      114.83      7.06 o 
   5   3   8      317.99      333.38     11.12 o 
   6   3   8        2.11        5.34      4.98 o 
   7   3   8      276.73      310.54     11.81 o 
   8   3   8       36.84       29.34      7.33 o 
 -14   4   8       44.47       73.60     12.17 o 
 -13   4   8      306.09      318.81     14.27 o 
 -12   4   8       81.07       64.17      8.80 o 
 -11   4   8       43.02       40.93      5.70 o 
 -10   4   8        6.77        9.68      4.30 o 
  -9   4   8      170.10      178.04      8.13 o 
  -8   4   8        0.14        7.23      3.77 o 
  -7   4   8       31.35       24.69      3.94 o 
  -6   4   8      364.68      363.91      8.25 o 
  -5   4   8      670.89      647.89     11.97 o 
  -4   4   8        4.63        2.91      2.75 o 
  -3   4   8      275.32      278.94      7.44 o 
  -2   4   8      302.04      293.48      7.05 o 
  -1   4   8      213.67      227.01      6.23 o 
   0   4   8      511.88      527.61     10.88 o 
   1   4   8      265.52      281.68      7.59 o 
   2   4   8        0.09        1.38      2.94 o 
   3   4   8       89.65       66.98      5.21 o 
   4   4   8      268.56      267.76      9.73 o 
   5   4   8        7.50        2.04      4.58 o 
   6   4   8      179.37      182.06      9.20 o 
   7   4   8       22.95       27.91      7.37 o 
   8   4   8        8.92       10.99      6.50 o 
 -14   5   8      297.19      308.58     14.81 o 
 -13   5   8        7.74       15.22      9.66 o 
 -12   5   8       54.24       62.99      8.03 o 
 -11   5   8      109.35      104.31      8.47 o 
 -10   5   8      270.79      288.79     10.09 o 
  -9   5   8      201.37      197.08      8.39 o 
  -8   5   8     2192.81     2109.02     29.44 o 
  -7   5   8      387.36      400.46      9.69 o 
  -6   5   8     1768.88     1683.57     22.15 o 
  -5   5   8       20.27       16.97      3.12 o 
  -4   5   8       28.18       34.08      3.21 o 
  -3   5   8       51.70       33.63      3.47 o 
  -2   5   8       40.15       28.30      2.88 o 
  -1   5   8       70.87       53.18      3.67 o 
   0   5   8        0.14       -0.03      2.84 o 
   1   5   8      411.32      372.06      8.58 o 
   2   5   8       48.61       71.30      4.46 o 
   3   5   8       11.47        7.58      3.28 o 
   4   5   8       19.80        8.73      4.66 o 
   5   5   8      270.34      265.11     10.21 o 
   6   5   8       44.77       42.20      6.22 o 
   7   5   8       55.50       65.99      8.48 o 
   8   5   8        0.03        1.33      7.90 o 
 -14   6   8       18.97       25.09      8.05 o 
 -13   6   8       93.52      108.77      9.96 o 
 -12   6   8        2.10       -1.81      5.74 o 
 -11   6   8       99.36       96.10      8.51 o 
 -10   6   8       71.18       76.96      7.71 o 
  -9   6   8        2.81       -2.71      4.04 o 
  -8   6   8      485.06      507.90     13.50 o 
  -7   6   8     1113.22     1097.31     22.57 o 
  -6   6   8       37.73       47.08      3.90 o 
  -5   6   8        0.00       -0.60      2.57 o 
  -4   6   8       22.37       22.35      3.13 o 
  -3   6   8      200.66      229.64      6.26 o 
  -2   6   8      325.21      341.84      8.13 o 
  -1   6   8       57.06       59.23      3.48 o 
   0   6   8      919.22      897.38     17.45 o 
   1   6   8       91.37       56.00      4.84 o 
   2   6   8       19.36       19.40      3.24 o 
   3   6   8      740.42      743.80     15.70 o 
   4   6   8        4.44       10.72      4.67 o 
   5   6   8       40.88       20.10      4.98 o 
   6   6   8       14.84       23.02      5.92 o 
   7   6   8        3.95       -0.90      6.23 o 
 -14   7   8       14.26       20.15      7.96 o 
 -13   7   8       10.22        5.20      6.57 o 
 -12   7   8       42.69       48.49      7.59 o 
 -11   7   8      110.02      119.50     12.39 o 
 -10   7   8       68.27       65.51      7.36 o 
  -9   7   8      381.23      377.28     13.11 o 
  -8   7   8      236.42      241.92      9.33 o 
  -7   7   8      142.12      139.21      7.41 o 
  -6   7   8      482.15      515.58     12.62 o 
  -5   7   8        1.58        7.62      2.74 o 
  -4   7   8      105.66      116.62      5.34 o 
  -3   7   8      340.72      354.94      8.56 o 
  -2   7   8       66.82       60.00      3.87 o 
  -1   7   8        0.48       -2.98      2.14 o 
   0   7   8       19.94       26.87      4.20 o 
   1   7   8        0.06       -3.62      3.53 o 
   2   7   8      134.94      138.52      6.76 o 
   3   7   8       35.62       28.13      4.97 o 
   4   7   8       71.23       91.37      6.54 o 
   5   7   8       20.79       26.78      5.77 o 
   6   7   8        0.54        8.21      5.96 o 
   7   7   8        7.74        3.61      6.23 o 
 -14   8   8        0.49       -7.92      6.33 o 
 -13   8   8       46.48       39.48      8.02 o 
 -12   8   8       26.94       29.34      7.07 o 
 -11   8   8        7.76        0.51      5.40 o 
 -10   8   8      170.96      160.06      9.60 o 
  -9   8   8      593.01      628.29     17.15 o 
  -8   8   8       20.62       31.36      6.32 o 
  -7   8   8      105.03      106.03      5.76 o 
  -6   8   8       57.90       48.00      5.36 o 
  -5   8   8       25.30       11.22      3.12 o 
  -4   8   8      390.25      425.61      8.46 o 
  -3   8   8       25.96       39.42      3.29 o 
  -2   8   8      237.17      239.39      6.54 o 
  -1   8   8       17.24        9.11      2.49 o 
   0   8   8      116.40      140.62      6.47 o 
   1   8   8        2.18        2.68      4.61 o 
   2   8   8      665.35      668.65     15.66 o 
   3   8   8       26.10       31.81      6.52 o 
   4   8   8      218.36      246.51     11.85 o 
   5   8   8        0.73       -4.41      7.92 o 
   6   8   8       44.64       44.30      7.56 o 
   7   8   8        9.13       -5.23      8.19 o 
 -13   9   8        8.43        2.23      6.65 o 
 -12   9   8        0.75       -0.20      5.94 o 
 -11   9   8        2.15       -1.13      5.42 o 
 -10   9   8       37.61       23.67      8.00 o 
  -9   9   8      229.16      239.37     11.07 o 
  -8   9   8      898.94      854.16     22.97 o 
  -7   9   8      438.00      408.82     13.04 o 
  -6   9   8      179.72      172.00      8.62 o 
  -5   9   8       24.48       31.10      3.23 o 
  -4   9   8       92.42      105.83      4.37 o 
  -3   9   8       55.96       62.08      3.67 o 
  -2   9   8       13.66       10.29      2.48 o 
  -1   9   8        0.71       -3.25      2.17 o 
   0   9   8       95.68      124.27     10.79 o 
   1   9   8      203.34      189.36      8.09 o 
   2   9   8        1.22        0.73      4.33 o 
   3   9   8      122.56      103.51      8.31 o 
   4   9   8        1.25       -3.03      5.05 o 
   5   9   8       79.47      104.42     11.76 o 
   6   9   8        1.09       -4.73      5.49 o 
   7   9   8        5.59        7.60      7.88 o 
 -13  10   8       53.10       48.91     10.08 o 
 -12  10   8       82.48       83.86      8.90 o 
 -11  10   8      174.64      181.27     16.15 o 
 -10  10   8       54.15       52.40      9.09 o 
  -9  10   8       97.56      104.61      9.22 o 
  -8  10   8        0.04       -0.79      5.15 o 
  -7  10   8       44.86       46.07      6.01 o 
  -6  10   8       17.27       10.94      4.10 o 
  -5  10   8        4.35        3.45      4.29 o 
  -4  10   8        1.48       -0.07      3.64 o 
  -3  10   8      107.52      103.20      5.26 o 
  -2  10   8      549.95      588.16      9.51 o 
  -1  10   8       39.14       25.82      6.40 o 
   0  10   8      506.21      504.33     12.06 o 
   1  10   8        0.23        5.67      5.13 o 
   2  10   8       58.20       70.01     13.09 o 
   3  10   8       70.61       56.90      8.65 o 
   4  10   8       21.91       19.35      5.95 o 
   5  10   8      122.95      115.63      9.45 o 
   6  10   8        0.59        1.74      5.89 o 
 -13  11   8        0.38        5.62      7.96 o 
 -12  11   8        5.00        8.64      8.10 o 
 -11  11   8        0.02       -0.32      6.62 o 
 -10  11   8       60.76       77.42      8.03 o 
  -9  11   8       41.09       38.43      6.58 o 
  -8  11   8      112.00      112.06      8.60 o 
  -7  11   8      181.06      169.36      9.60 o 
  -6  11   8      106.59      109.71      7.60 o 
  -5  11   8      596.70      592.99     16.54 o 
  -4  11   8       68.66       75.16      5.61 o 
  -3  11   8      372.13      386.74      9.22 o 
  -2  11   8       43.32       36.82      5.05 o 
  -1  11   8       70.47       49.52      6.32 o 
   0  11   8        5.98        7.07      4.92 o 
   1  11   8       67.00       61.59      8.10 o 
   2  11   8       14.36       -7.18      5.97 o 
   3  11   8       19.96       24.96      7.56 o 
   4  11   8        3.37        1.86      6.69 o 
   5  11   8        0.48       10.72      5.84 o 
   6  11   8       49.82       61.58      8.22 o 
 -12  12   8       27.80       24.08      8.44 o 
 -11  12   8        0.41       -0.62      9.46 o 
 -10  12   8       28.85       19.54      7.15 o 
  -9  12   8       52.34       63.39      8.24 o 
  -8  12   8       75.25       68.47      8.18 o 
  -7  12   8        1.44       -4.41      4.59 o 
  -6  12   8        0.48       -4.57      4.49 o 
  -5  12   8       67.78       77.51     10.06 o 
  -4  12   8       67.02       61.66      6.48 o 
  -3  12   8       13.33       16.17      4.10 o 
  -2  12   8        2.10       -0.62      4.47 o 
  -1  12   8       91.72       88.45      8.24 o 
   0  12   8       28.20       25.50      6.74 o 
   1  12   8       47.27       35.29      7.30 o 
   2  12   8       32.05        6.90      6.77 o 
   3  12   8      128.73      138.84     11.36 o 
   4  12   8       34.07       22.59      8.20 o 
   5  12   8       51.93       65.88     14.34 o 
   6  12   8       11.78       12.51     10.88 o 
 -12  13   8        0.07        1.83      7.52 o 
 -11  13   8        0.83       10.25      7.12 o 
 -10  13   8        0.83       -3.32      7.75 o 
  -9  13   8       37.15       36.13      7.53 o 
  -8  13   8        2.56       -2.52      5.37 o 
  -7  13   8        0.17       -4.95      5.46 o 
  -6  13   8        0.50       -3.05      5.37 o 
  -5  13   8      322.75      320.94     16.26 o 
  -4  13   8       98.48      111.12      8.84 o 
  -3  13   8      224.94      207.95     10.04 o 
  -2  13   8       69.00       82.75      7.82 o 
  -1  13   8       34.50       26.23      6.86 o 
   0  13   8       11.25        4.92      6.48 o 
   1  13   8       16.51        6.60      6.34 o 
   2  13   8       99.18       99.94     10.02 o 
   3  13   8       24.89       12.68      7.65 o 
   4  13   8        0.14        7.80      7.64 o 
   5  13   8        0.15        5.73      7.50 o 
 -11  14   8       45.80       66.48     13.55 o 
 -10  14   8       71.91       80.37      9.67 o 
  -9  14   8       28.79       16.15      6.88 o 
  -8  14   8        1.72       -7.76      5.17 o 
  -7  14   8      107.07      115.01     15.17 o 
  -6  14   8       41.97       38.47      7.04 o 
  -5  14   8       32.10       33.58      9.72 o 
  -4  14   8        0.25        2.22      5.63 o 
  -3  14   8       52.24       56.44      6.82 o 
  -2  14   8        1.19       -1.63      5.07 o 
  -1  14   8       31.76       57.44     16.31 o 
   0  14   8       24.69       35.30      7.13 o 
   1  14   8        1.79       -0.46      6.16 o 
   2  14   8       93.50      139.99     14.11 o 
   3  14   8       39.03       33.84      8.65 o 
   4  14   8       16.78       49.84      9.58 o 
   5  14   8       12.97       10.54     11.68 o 
 -10  15   8        1.52        0.06      6.54 o 
  -9  15   8        0.03       -1.61      6.37 o 
  -8  15   8        8.88       14.51      6.85 o 
  -7  15   8       85.22       73.35      8.44 o 
  -6  15   8      104.68      141.44      9.91 o 
  -5  15   8        0.88       -3.44      5.65 o 
  -4  15   8      153.15      122.45      9.31 o 
  -3  15   8        3.06        9.20      6.65 o 
  -2  15   8       13.59       11.86      6.06 o 
  -1  15   8        1.97       -8.63      5.75 o 
   0  15   8        0.32       -2.04      5.46 o 
   1  15   8       13.96       15.27      7.04 o 
   2  15   8        3.73       -1.28      6.44 o 
   3  15   8       31.61       25.55      8.18 o 
   4  15   8        7.88       28.03      9.18 o 
 -10  16   8        0.97        0.07      6.85 o 
  -9  16   8       11.60       12.72      8.36 o 
  -8  16   8       37.00       29.64      7.20 o 
  -7  16   8       83.23       66.26      8.41 o 
  -6  16   8      112.27       99.22      8.94 o 
  -5  16   8       90.87       81.58      8.80 o 
  -4  16   8       30.82       39.71      8.72 o 
  -3  16   8       26.43        2.83      9.40 o 
  -2  16   8       63.41       54.86     10.18 o 
  -1  16   8       16.56       14.83      6.13 o 
   0  16   8       25.16       33.08     11.33 o 
   1  16   8        4.87       -1.39      6.54 o 
   2  16   8        8.61        2.65      6.87 o 
   3  16   8        0.78       -2.94      7.45 o 
  -9  17   8       17.54        8.50      6.79 o 
  -8  17   8        2.15       -2.33      6.10 o 
  -7  17   8       86.44       84.76      8.82 o 
  -6  17   8        1.29        3.41      6.10 o 
  -5  17   8        3.65        5.04      6.87 o 
  -4  17   8       47.00       51.95     11.59 o 
  -3  17   8       11.58        9.16      7.73 o 
  -2  17   8       16.01        5.12      6.78 o 
  -1  17   8       23.62       16.92      9.87 o 
   0  17   8       13.46       13.21      6.60 o 
   1  17   8       10.72        3.07      6.59 o 
   2  17   8        0.02        2.78      7.12 o 
  -8  18   8        4.35        5.68      6.55 o 
  -7  18   8        3.27        3.24      8.68 o 
  -6  18   8       44.36       41.67      7.56 o 
  -5  18   8        5.82        6.38      6.29 o 
  -4  18   8        0.35        5.55      8.57 o 
  -3  18   8        5.65        4.06      6.95 o 
  -2  18   8        5.38        2.46      7.14 o 
  -1  18   8        4.30        4.64      6.08 o 
   0  18   8        5.10        2.02      6.26 o 
   1  18   8       10.67       14.52     11.72 o 
  -6  19   8       30.23       49.60      8.00 o 
  -5  19   8        5.93       14.79      7.21 o 
  -4  19   8       31.38       65.88     12.08 o 
  -3  19   8        5.02        0.14      7.55 o 
  -2  19   8       31.11       25.85      8.53 o 
  -1  19   8       16.81       21.15     13.13 o 
   0  19   8        0.58       -9.00      9.75 o 
 -14   1   9       23.74       37.46      8.69 o 
 -13   1   9      129.37      114.34     11.32 o 
 -12   1   9     1180.10     1185.18     21.69 o 
 -11   1   9        0.58       -7.76      5.18 o 
 -10   1   9       82.90       91.93      6.05 o 
  -9   1   9       34.43       25.47      4.58 o 
  -8   1   9       51.21       53.81      5.14 o 
  -7   1   9      505.05      475.51     11.33 o 
  -6   1   9      758.90      788.07     14.49 o 
  -5   1   9        9.55        5.97      3.32 o 
  -4   1   9        1.90        5.45      3.52 o 
  -3   1   9       15.31       10.67      3.28 o 
  -2   1   9       61.97       79.12      4.77 o 
  -1   1   9      121.27      131.93      5.36 o 
   0   1   9       85.42       73.89      5.41 o 
   1   1   9      122.77      115.65      6.48 o 
   2   1   9      129.47      120.76      6.91 o 
   3   1   9       13.34       14.42      4.42 o 
   4   1   9        5.04       -7.22      4.82 o 
   5   1   9       62.24       63.90      6.84 o 
   6   1   9        6.65       22.23      6.03 o 
   7   1   9        0.35       -0.84      5.33 o 
 -14   2   9        3.55        6.65      6.79 o 
 -13   2   9       34.37       52.54      9.94 o 
 -12   2   9        1.60        9.06      6.08 o 
 -11   2   9       68.45       70.68      5.98 o 
 -10   2   9       23.54       20.99      4.53 o 
  -9   2   9      488.36      486.46     11.80 o 
  -8   2   9      585.61      564.66     13.80 o 
  -7   2   9     1361.03     1280.91     20.39 o 
  -6   2   9     2235.46     2119.48     29.31 o 
  -5   2   9      221.57      204.55      7.94 o 
  -4   2   9     1138.56     1075.70     19.08 o 
  -3   2   9      164.52      140.76      6.76 o 
  -2   2   9      161.40      164.38      6.29 o 
  -1   2   9       74.49       60.68      5.20 o 
   0   2   9       86.55       67.51      5.20 o 
   1   2   9      303.21      298.85      9.44 o 
   2   2   9      111.57       90.89      6.36 o 
   3   2   9        0.76       -1.04      4.06 o 
   4   2   9        3.72        2.63      4.78 o 
   5   2   9      279.31      310.72     11.52 o 
   6   2   9       76.86       85.52      7.78 o 
   7   2   9       74.67       84.72      7.95 o 
 -14   3   9        0.40       -8.44      6.31 o 
 -13   3   9      585.95      612.77     19.21 o 
 -12   3   9       32.07       20.16     11.09 o 
 -11   3   9       33.65       34.64      6.38 o 
 -10   3   9      204.55      196.72      8.82 o 
  -9   3   9      474.41      464.81     11.45 o 
  -8   3   9       27.57       35.72      4.54 o 
  -7   3   9       49.71       40.13      4.41 o 
  -6   3   9      598.28      567.29     11.88 o 
  -5   3   9      225.97      249.22      8.40 o 
  -4   3   9      321.61      308.16      9.16 o 
  -3   3   9     1137.65     1157.22     18.19 o 
  -2   3   9        7.22        3.42      2.95 o 
  -1   3   9       13.75       12.79      3.12 o 
   0   3   9      462.64      494.04     11.48 o 
   1   3   9      478.93      499.59     12.23 o 
   2   3   9      352.32      327.63     12.26 o 
   3   3   9       26.46       14.59      4.65 o 
   4   3   9      113.35      102.00      7.24 o 
   5   3   9      108.39      113.44      7.90 o 
   6   3   9       41.71       52.67      7.14 o 
   7   3   9       40.65       46.69      7.56 o 
 -14   4   9        0.83        6.71      6.80 o 
 -13   4   9       34.96       29.87      7.69 o 
 -12   4   9      332.27      320.30     21.67 o 
 -11   4   9       98.32       96.64      8.41 o 
 -10   4   9      170.70      177.91      8.40 o 
  -9   4   9      177.06      158.16      7.82 o 
  -8   4   9      731.63      662.81     14.21 o 
  -7   4   9        0.71        3.38      3.61 o 
  -6   4   9      552.40      555.69     13.26 o 
  -5   4   9       74.66       73.62      6.65 o 
  -4   4   9        5.59        3.63      3.07 o 
  -3   4   9       10.39       12.97      3.19 o 
  -2   4   9      128.31      150.90      6.67 o 
  -1   4   9       56.41       55.61      3.75 o 
   0   4   9       33.71       27.55      5.75 o 
   1   4   9      370.06      361.15      9.60 o 
   2   4   9      104.00      129.79      7.14 o 
   3   4   9       61.92       71.77      6.22 o 
   4   4   9        6.59        1.85      4.50 o 
   5   4   9        2.42        4.35      5.03 o 
   6   4   9        6.83       -2.28      7.67 o 
   7   4   9        5.87        5.78      6.08 o 
 -14   5   9       17.51       20.90      7.78 o 
 -13   5   9        1.44        2.42      6.72 o 
 -12   5   9       10.76        6.32      6.08 o 
 -11   5   9        4.88        5.80      5.46 o 
 -10   5   9        7.28       12.08      5.78 o 
  -9   5   9      355.80      373.50     11.33 o 
  -8   5   9        2.14        1.94      4.06 o 
  -7   5   9      161.29      164.08      6.76 o 
  -6   5   9      124.90      118.36      5.88 o 
  -5   5   9        0.67       -1.77      2.87 o 
  -4   5   9      388.68      388.31      9.24 o 
  -3   5   9       19.09       20.82      3.84 o 
  -2   5   9       77.89       91.50      4.63 o 
  -1   5   9      149.86      149.62      5.66 o 
   0   5   9        5.86        5.68      4.17 o 
   1   5   9       19.28       14.47      3.56 o 
   2   5   9      486.14      460.67     12.32 o 
   3   5   9        0.02        8.58      4.50 o 
   4   5   9      328.58      377.88     12.04 o 
   5   5   9       48.81       33.95      6.01 o 
   6   5   9        4.73        7.42      5.68 o 
   7   5   9       11.17       22.67      7.46 o 
 -14   6   9       39.89       50.52      8.92 o 
 -13   6   9       18.55       37.26      7.85 o 
 -12   6   9       17.68        6.95      6.27 o 
 -11   6   9       29.66       30.51      6.64 o 
 -10   6   9      665.54      661.62     19.15 o 
  -9   6   9       69.52       77.32      6.11 o 
  -8   6   9     1483.84     1451.11     24.73 o 
  -7   6   9      641.60      650.09     12.02 o 
  -6   6   9      107.33       81.63      4.63 o 
  -5   6   9        0.60        2.02      3.42 o 
  -4   6   9        8.51       11.33      3.03 o 
  -3   6   9      151.02      147.32      6.19 o 
  -2   6   9       12.79       13.92      3.12 o 
  -1   6   9       18.67       30.21      3.73 o 
   0   6   9       14.34        7.00      4.03 o 
   1   6   9       65.23       68.14      6.25 o 
   2   6   9       51.82       44.19      5.43 o 
   3   6   9       52.50       45.27      5.70 o 
   4   6   9        0.45       10.85      5.58 o 
   5   6   9      142.94      134.03      9.01 o 
   6   6   9        0.44       -0.77      5.67 o 
 -14   7   9       79.14      108.73     10.62 o 
 -13   7   9       99.46      137.98     21.65 o 
 -12   7   9       54.12       47.29     10.23 o 
 -11   7   9      140.35      146.89      9.83 o 
 -10   7   9       67.88       62.96      7.79 o 
  -9   7   9       25.24       39.87      6.59 o 
  -8   7   9        3.57        8.28      3.95 o 
  -7   7   9       90.42       87.05      6.28 o 
  -6   7   9       40.50       42.86      4.66 o 
  -5   7   9       27.11       28.06      4.43 o 
  -4   7   9      110.72      121.11      5.47 o 
  -3   7   9       80.93       61.94      4.20 o 
  -2   7   9      352.12      365.11      8.34 o 
  -1   7   9      355.00      333.10      8.42 o 
   0   7   9       96.21      101.55      6.59 o 
   1   7   9      296.90      314.37     10.74 o 
   2   7   9       13.22        4.01      4.25 o 
   3   7   9        0.48       -2.93      4.00 o 
   4   7   9       41.88       46.96      6.32 o 
   5   7   9       47.82       31.84      7.15 o 
   6   7   9        1.54        3.02      6.30 o 
 -13   8   9        4.72       -0.87      6.50 o 
 -12   8   9       26.72       32.57      7.58 o 
 -11   8   9       10.36        4.77      6.06 o 
 -10   8   9        5.38        5.29      5.74 o 
  -9   8   9      171.22      172.26      9.93 o 
  -8   8   9      205.87      199.03     10.04 o 
  -7   8   9      211.47      216.13      8.09 o 
  -6   8   9      168.71      178.49      6.18 o 
  -5   8   9      429.77      454.55     10.03 o 
  -4   8   9      244.65      233.75      6.78 o 
  -3   8   9      238.83      217.56      7.36 o 
  -2   8   9        9.02        4.85      4.38 o 
  -1   8   9       61.86       54.91      5.11 o 
   0   8   9        8.02        0.88      3.90 o 
   1   8   9      336.67      318.71     10.81 o 
   2   8   9       71.23       76.65      6.72 o 
   3   8   9       85.47       69.50      7.81 o 
   4   8   9        9.59       13.42      6.02 o 
   5   8   9        9.08       10.01      6.19 o 
   6   8   9        7.56        3.91      6.34 o 
 -13   9   9        0.22       -0.94      6.55 o 
 -12   9   9       48.37       45.91      8.04 o 
 -11   9   9       29.56       23.47      6.90 o 
 -10   9   9        6.25       11.02      5.88 o 
  -9   9   9        6.16       14.02      6.07 o 
  -8   9   9        0.63        0.50      5.10 o 
  -7   9   9       19.97       20.11      5.64 o 
  -6   9   9        1.52       -5.84      4.38 o 
  -5   9   9       10.14       17.80      3.63 o 
  -4   9   9        6.70        7.74      3.04 o 
  -3   9   9      324.72      316.80      7.67 o 
  -2   9   9      117.01       96.07      4.60 o 
  -1   9   9       10.68        2.40      2.85 o 
   0   9   9        2.29        5.74      4.14 o 
   1   9   9      110.61      121.47      8.56 o 
   2   9   9        6.11        2.98      6.55 o 
   3   9   9       61.08       54.86      9.13 o 
   4   9   9        6.24       13.79      6.01 o 
   5   9   9       14.94       17.70      6.36 o 
   6   9   9        2.19        1.35      6.11 o 
 -13  10   9       10.65       15.16      7.87 o 
 -12  10   9        9.12        0.23      8.59 o 
 -11  10   9       22.73       20.81      6.46 o 
 -10  10   9       32.60       45.64      7.07 o 
  -9  10   9      234.49      252.67     11.41 o 
  -8  10   9      300.27      331.43     12.78 o 
  -7  10   9        0.37       -1.91      4.86 o 
  -6  10   9        7.09        3.38      4.83 o 
  -5  10   9       21.60       34.23      5.97 o 
  -4  10   9       24.24       20.05      4.50 o 
  -3  10   9        2.72       -4.09      3.62 o 
  -2  10   9       41.58       41.22      3.97 o 
  -1  10   9       28.14       17.88      5.31 o 
   0  10   9       16.88        5.17      7.23 o 
   1  10   9        2.72       15.35      6.38 o 
   2  10   9       29.65       18.18      7.46 o 
   3  10   9       21.54       17.59      8.40 o 
   4  10   9        6.39       -1.51      6.76 o 
   5  10   9        4.68        7.17      6.02 o 
 -12  11   9       17.46       21.69      8.40 o 
 -11  11   9       27.14       23.92      8.09 o 
 -10  11   9       97.02       91.72     17.25 o 
  -9  11   9       22.36       37.60      6.56 o 
  -8  11   9        0.24       -1.30      5.34 o 
  -7  11   9       35.35       39.57      6.15 o 
  -6  11   9        0.53       -0.11      5.02 o 
  -5  11   9        0.08        1.89      4.69 o 
  -4  11   9       33.12       31.11      5.21 o 
  -3  11   9       21.92       25.59      4.34 o 
  -2  11   9       56.05       36.75      3.99 o 
  -1  11   9       15.00        8.05      5.89 o 
   0  11   9       98.55      106.99      9.34 o 
   1  11   9        1.31       11.99      6.49 o 
   2  11   9        1.84       -1.60      6.15 o 
   3  11   9       91.97      116.95     11.15 o 
   4  11   9        0.56        8.99      7.48 o 
   5  11   9        2.33       -0.11      7.63 o 
 -12  12   9        0.01        8.84      7.56 o 
 -11  12   9       48.83       48.83      9.27 o 
 -10  12   9       66.82       62.92      9.11 o 
  -9  12   9       18.72       23.82      6.97 o 
  -8  12   9       14.49       15.17      6.28 o 
  -7  12   9      251.56      241.93     12.76 o 
  -6  12   9      298.64      335.53     23.58 o 
  -5  12   9      136.79      152.43     28.13 o 
  -4  12   9      150.56      132.48      7.81 o 
  -3  12   9       22.47       20.76      4.45 o 
  -2  12   9       86.45       62.39      7.70 o 
  -1  12   9       75.63       73.24      8.45 o 
   0  12   9        0.70        2.83      9.03 o 
   1  12   9       80.63       91.57     10.36 o 
   2  12   9        0.12        2.21      6.62 o 
   3  12   9       82.72       95.79     10.86 o 
   4  12   9       14.88       14.08      7.81 o 
 -11  13   9       11.83       15.20      7.63 o 
 -10  13   9       12.03        9.02     10.57 o 
  -9  13   9        4.63       -1.11      6.18 o 
  -8  13   9      105.44       87.93     11.23 o 
  -7  13   9       17.15       16.52      6.49 o 
  -6  13   9      171.29      204.86     15.52 o 
  -5  13   9       78.47       80.70     10.17 o 
  -4  13   9       10.86       13.23      4.90 o 
  -3  13   9       10.36       11.88      6.13 o 
  -2  13   9       41.34       64.37      7.88 o 
  -1  13   9       12.98       -3.31      5.69 o 
   0  13   9      231.44      199.44     12.22 o 
   1  13   9       31.21       30.22      7.64 o 
   2  13   9       52.44       66.55      9.62 o 
   3  13   9      171.01      174.39     15.89 o 
   4  13   9        0.59       -2.96      7.21 o 
 -11  14   9       64.87       82.19     10.24 o 
 -10  14   9        1.14       -9.14      6.09 o 
  -9  14   9       18.69       11.72      7.01 o 
  -8  14   9        3.65        7.86      6.58 o 
  -7  14   9        0.08       -0.51      6.55 o 
  -6  14   9       33.85       24.51      7.64 o 
  -5  14   9        0.44       -4.25      8.13 o 
  -4  14   9       38.46       24.79      7.85 o 
  -3  14   9       24.10       14.30      8.41 o 
  -2  14   9        4.31       -4.96      5.44 o 
  -1  14   9       25.41       36.12      7.44 o 
   0  14   9       63.83       65.62      8.82 o 
   1  14   9        4.53        5.73      6.98 o 
   2  14   9       41.64       49.40      9.48 o 
   3  14   9        5.46       -2.45      9.88 o 
 -10  15   9       25.35       21.71      7.80 o 
  -9  15   9        0.04       -9.04      6.35 o 
  -8  15   9       50.89       71.04      8.86 o 
  -7  15   9       28.77       31.49      7.39 o 
  -6  15   9       10.74       21.67      6.83 o 
  -5  15   9        3.37       -3.35      6.86 o 
  -4  15   9        0.14        1.23      6.14 o 
  -3  15   9        1.86        9.01      7.73 o 
  -2  15   9       11.63        0.40      5.92 o 
  -1  15   9       16.41       16.64      8.76 o 
   0  15   9       14.35       21.15     13.02 o 
   1  15   9       51.97       72.63      9.61 o 
   2  15   9        0.01        3.44      7.32 o 
   3  15   9        6.39        0.55      7.82 o 
  -9  16   9        2.45       -1.64      6.76 o 
  -8  16   9        0.53        2.22      6.51 o 
  -7  16   9       26.93       14.62      6.94 o 
  -6  16   9       36.07       53.65      8.06 o 
  -5  16   9       15.47       29.91      7.32 o 
  -4  16   9       79.52       84.06     21.14 o 
  -3  16   9       35.09       31.52      8.60 o 
  -2  16   9       18.59       25.77      7.18 o 
  -1  16   9        1.36       -1.29      5.96 o 
   0  16   9       39.90       36.58      8.22 o 
   1  16   9        1.36        9.34      7.46 o 
   2  16   9        3.05       11.28      7.94 o 
  -8  17   9        0.08        2.17      6.38 o 
  -7  17   9       39.74       27.43      8.74 o 
  -6  17   9       20.40       22.63      7.47 o 
  -5  17   9        0.01       -5.90      6.15 o 
  -4  17   9       11.81       13.59      7.99 o 
  -3  17   9        7.77       -9.82      6.54 o 
  -2  17   9       11.98       27.44     15.28 o 
  -1  17   9       69.94       62.97     13.61 o 
   0  17   9        0.61        1.76      6.86 o 
   1  17   9       49.61       57.89      9.31 o 
  -7  18   9       49.74       84.58     16.07 o 
  -6  18   9       23.88       25.91      7.62 o 
  -5  18   9        1.03       -7.92      7.01 o 
  -4  18   9        0.12        1.23      9.86 o 
  -3  18   9        0.29        0.03      7.40 o 
  -2  18   9       20.74       26.76      8.93 o 
  -1  18   9        0.03        7.65      6.99 o 
 -14   0  10        2.63      -12.39      8.78 o 
 -13   0  10      231.78      230.86     18.50 o 
 -12   0  10      164.43      153.83     16.93 o 
 -11   0  10      144.85      139.34     10.68 o 
 -10   0  10      405.13      456.60     17.04 o 
  -9   0  10       73.66       74.29      8.35 o 
  -8   0  10        2.11       -3.39      5.20 o 
  -7   0  10      155.56      152.63      9.99 o 
  -6   0  10     2866.42     2771.95     52.41 o 
  -5   0  10      699.17      671.36     24.11 o 
  -4   0  10       51.27       48.93      6.72 o 
  -3   0  10      915.22      980.14     23.99 o 
  -2   0  10      153.76      171.60      9.72 o 
  -1   0  10       84.23      115.49      7.44 o 
   0   0  10       31.77       29.05      6.81 o 
   1   0  10       20.10       16.26      6.58 o 
   2   0  10       12.56       19.61     11.03 o 
   3   0  10        1.62        0.33      5.92 o 
   4   0  10        0.69       -3.63      6.23 o 
   5   0  10       49.76       48.97      9.68 o 
   6   0  10        0.80       12.58      8.20 o 
 -14   1  10       69.37       66.35      9.59 o 
 -13   1  10        1.36        3.70      5.70 o 
 -12   1  10      162.21      172.20     11.41 o 
 -11   1  10       23.71       14.91      5.92 o 
 -10   1  10      261.01      274.60      9.60 o 
  -9   1  10       14.63        6.60      4.03 o 
  -8   1  10       82.83       76.07      5.63 o 
  -7   1  10     1055.37      968.09     17.28 o 
  -6   1  10     1100.10     1071.38     18.45 o 
  -5   1  10      922.00      889.35     17.67 o 
  -4   1  10     1753.56     1671.74     24.66 o 
  -3   1  10       21.69       19.88      3.95 o 
  -2   1  10      104.47      113.42      5.92 o 
  -1   1  10        2.90        0.81      3.13 o 
   0   1  10       45.60       44.59      5.10 o 
   1   1  10       83.51       94.30      6.50 o 
   2   1  10       97.53       90.66      6.61 o 
   3   1  10       76.27       68.73      6.45 o 
   4   1  10       11.65        7.09      4.98 o 
   5   1  10        2.25       -5.22      6.38 o 
   6   1  10      115.44      110.19      8.63 o 
 -14   2  10       13.34        6.73      7.45 o 
 -13   2  10      114.15      111.24      8.91 o 
 -12   2  10        0.30        7.12      5.45 o 
 -11   2  10      132.04      130.25      8.35 o 
 -10   2  10      238.63      266.76      9.54 o 
  -9   2  10       97.75      109.97      6.55 o 
  -8   2  10      234.74      218.54      8.24 o 
  -7   2  10      401.07      398.68     10.57 o 
  -6   2  10      164.56      173.83      7.23 o 
  -5   2  10      854.04      865.28     17.29 o 
  -4   2  10      184.25      134.90      6.94 o 
  -3   2  10      497.05      517.97     11.48 o 
  -2   2  10       46.84       41.19      4.50 o 
  -1   2  10       20.09       20.57      3.80 o 
   0   2  10      529.76      541.94     13.14 o 
   1   2  10       27.97       31.28      4.93 o 
   2   2  10       50.48       66.22      6.07 o 
   3   2  10        2.52       -4.79      4.19 o 
   4   2  10      108.56       93.20      7.70 o 
   5   2  10       57.05       59.79      7.05 o 
   6   2  10        8.59       16.91      6.05 o 
 -14   3  10       11.41       16.23      6.49 o 
 -13   3  10       69.41       55.45      7.49 o 
 -12   3  10      109.11      110.46      8.50 o 
 -11   3  10       10.25        0.98      5.03 o 
 -10   3  10        2.90        1.71      4.67 o 
  -9   3  10        0.62       -5.81      3.87 o 
  -8   3  10     1331.70     1275.99     21.10 o 
  -7   3  10       32.31       25.95      4.42 o 
  -6   3  10      603.24      603.79     12.75 o 
  -5   3  10      155.55      165.50      7.50 o 
  -4   3  10        2.17       -0.67      3.91 o 
  -3   3  10       60.92       76.19      5.19 o 
  -2   3  10        0.24        1.73      3.42 o 
  -1   3  10      138.27      146.50      6.18 o 
   0   3  10        0.60        0.44      4.46 o 
   1   3  10       42.43       28.82      6.73 o 
   2   3  10       33.70       33.35      5.31 o 
   3   3  10       40.59       49.81      6.03 o 
   4   3  10       52.13       34.46      6.22 o 
   5   3  10      216.06      244.99     10.96 o 
   6   3  10        1.77       10.55      6.10 o 
 -14   4  10       21.43       38.57      8.16 o 
 -13   4  10       25.62       34.53      7.59 o 
 -12   4  10      598.90      648.19     22.18 o 
 -11   4  10       76.66       97.62      7.84 o 
 -10   4  10       14.32       11.04      4.44 o 
  -9   4  10        4.28        4.42      4.05 o 
  -8   4  10       30.51       33.92      4.73 o 
  -7   4  10      195.18      165.58      7.24 o 
  -6   4  10      495.40      435.22     10.70 o 
  -5   4  10      540.80      499.30     12.36 o 
  -4   4  10      180.22      192.04      8.04 o 
  -3   4  10      495.80      488.65     11.19 o 
  -2   4  10      557.63      513.90     11.43 o 
  -1   4  10      692.70      651.34     13.47 o 
   0   4  10        2.85       -4.95      4.20 o 
   1   4  10      293.02      302.26     10.24 o 
   2   4  10        0.61        1.70      4.16 o 
   3   4  10       50.98       47.08      6.13 o 
   4   4  10        2.11        1.87      5.03 o 
   5   4  10      129.75      135.33      9.80 o 
   6   4  10       12.18       18.34      7.25 o 
 -14   5  10       97.46      134.07     11.11 o 
 -13   5  10       22.39        7.59      7.88 o 
 -12   5  10      165.49      178.36     11.35 o 
 -11   5  10      483.90      473.85     16.27 o 
 -10   5  10      618.32      573.99     15.36 o 
  -9   5  10       15.24       13.16      4.37 o 
  -8   5  10      863.53      848.44     16.19 o 
  -7   5  10      419.27      403.84     12.31 o 
  -6   5  10       71.14       78.46      5.32 o 
  -5   5  10      197.40      168.84      6.82 o 
  -4   5  10       18.76       15.71      3.94 o 
  -3   5  10      247.46      249.60      8.09 o 
  -2   5  10      104.28      101.45      5.31 o 
  -1   5  10       61.04       61.82      4.96 o 
   0   5  10       99.23       86.99      6.92 o 
   1   5  10       12.27       16.91      5.16 o 
   2   5  10      200.12      194.61      8.74 o 
   3   5  10      157.41      152.23      8.36 o 
   4   5  10      105.38      119.70      8.04 o 
   5   5  10       20.24       17.45      7.33 o 
   6   5  10       20.11       42.13      8.28 o 
 -14   6  10        3.37       -5.01      6.60 o 
 -13   6  10       65.46       75.76      9.03 o 
 -12   6  10       71.19       83.79      8.95 o 
 -11   6  10       23.82       23.62      6.78 o 
 -10   6  10        0.14       10.14      5.72 o 
  -9   6  10        0.14       -1.02      4.53 o 
  -8   6  10       63.30       73.95      5.56 o 
  -7   6  10        6.37        5.99      3.72 o 
  -6   6  10       89.56       92.22      5.56 o 
  -5   6  10      389.57      366.93      9.54 o 
  -4   6  10      425.30      418.35     10.19 o 
  -3   6  10       20.59       18.72      4.59 o 
  -2   6  10        1.04        3.30      3.26 o 
  -1   6  10       28.98       26.43      4.96 o 
   0   6  10      156.86      132.20      7.85 o 
   1   6  10      178.93      176.27      8.97 o 
   2   6  10        0.81       -1.43      4.07 o 
   3   6  10       32.39       29.57      5.66 o 
   4   6  10        1.08       -3.63      5.57 o 
   5   6  10        1.61       -4.85      5.94 o 
 -13   7  10        1.22        3.80      6.71 o 
 -12   7  10       36.24       48.64      7.83 o 
 -11   7  10       50.28       53.34      7.92 o 
 -10   7  10        0.01        6.59      5.78 o 
  -9   7  10      983.74      954.76     25.60 o 
  -8   7  10       26.30       20.96      5.28 o 
  -7   7  10      111.87      107.75      7.18 o 
  -6   7  10       15.80       17.52      3.76 o 
  -5   7  10        4.37        1.02      3.28 o 
  -4   7  10        9.66        6.77      3.48 o 
  -3   7  10       68.99       74.80      5.07 o 
  -2   7  10        5.65        2.27      3.16 o 
  -1   7  10      144.75      161.07      8.04 o 
   0   7  10        0.00       -6.11      4.08 o 
   1   7  10       11.21        7.45      4.82 o 
   2   7  10      102.17       82.48      8.54 o 
   3   7  10       59.27       57.51      7.67 o 
   4   7  10        0.04        5.91      5.94 o 
   5   7  10        5.14        5.40      8.10 o 
 -13   8  10        0.01       -0.36      6.30 o 
 -12   8  10        1.77       -1.35      6.41 o 
 -11   8  10       59.74       56.01      9.64 o 
 -10   8  10        4.13       -1.21      5.81 o 
  -9   8  10       18.27       31.23      6.50 o 
  -8   8  10      354.97      309.25     11.06 o 
  -7   8  10       14.68       16.33      4.84 o 
  -6   8  10       14.98       16.36      4.68 o 
  -5   8  10       84.51       79.44      6.15 o 
  -4   8  10       85.49       72.88      5.83 o 
  -3   8  10      204.38      185.04      6.94 o 
  -2   8  10      214.11      162.03      6.77 o 
  -1   8  10       24.62       37.41      5.12 o 
   0   8  10      129.36      123.55      8.95 o 
   1   8  10       12.96        8.03      5.50 o 
   2   8  10       41.98       41.22      8.37 o 
   3   8  10       33.09       36.70      7.38 o 
   4   8  10       70.76       76.37      8.94 o 
   5   8  10        0.00       -5.77      5.79 o 
 -13   9  10       25.79       49.68      9.89 o 
 -12   9  10       69.10       77.91      9.02 o 
 -11   9  10        9.97       -6.31      6.14 o 
 -10   9  10       38.12       38.29      9.29 o 
  -9   9  10       56.05       52.15      7.15 o 
  -8   9  10       11.01        9.61      5.68 o 
  -7   9  10      203.47      196.98      8.89 o 
  -6   9  10       32.01       29.60      5.20 o 
  -5   9  10        4.26        1.93      4.08 o 
  -4   9  10        1.94       -2.07      3.87 o 
  -3   9  10       53.64       47.70      5.13 o 
  -2   9  10        9.22        8.77      3.70 o 
  -1   9  10       63.26       78.89      7.58 o 
   0   9  10        6.48       -0.80      7.21 o 
   1   9  10      120.38      131.93     11.37 o 
   2   9  10       11.97       12.43      7.03 o 
   3   9  10       30.22       41.23      9.09 o 
   4   9  10       16.84       16.57      6.54 o 
 -12  10  10       12.53       19.56     10.53 o 
 -11  10  10      121.44      128.03     11.61 o 
 -10  10  10       28.57        8.00      6.40 o 
  -9  10  10       21.56       17.18      6.17 o 
  -8  10  10       66.65       68.96      7.66 o 
  -7  10  10      231.38      246.23     10.01 o 
  -6  10  10      373.52      347.15     11.22 o 
  -5  10  10      112.94      138.05      8.39 o 
  -4  10  10      155.60      178.44      8.02 o 
  -3  10  10        0.03        0.87      3.91 o 
  -2  10  10      136.07      122.36      8.55 o 
  -1  10  10        3.09        8.22      6.15 o 
   0  10  10       91.49      117.17     10.58 o 
   1  10  10       19.57       21.87      7.47 o 
   2  10  10       25.10       17.31      7.65 o 
   3  10  10       45.98       37.65      8.98 o 
   4  10  10       26.86       19.99      8.43 o 
 -12  11  10       51.22       84.62     13.98 o 
 -11  11  10       93.18      104.68     10.97 o 
 -10  11  10        1.80        1.58      8.98 o 
  -9  11  10       41.32       31.01      8.75 o 
  -8  11  10       33.07       30.21      6.54 o 
  -7  11  10        0.08       -2.64      5.58 o 
  -6  11  10       40.92       30.74      5.34 o 
  -5  11  10       11.28        3.65      4.91 o 
  -4  11  10      266.35      272.51     10.61 o 
  -3  11  10       10.89        8.21      6.19 o 
  -2  11  10      134.34      121.81      9.99 o 
  -1  11  10        9.91       30.09      7.78 o 
   0  11  10       37.18       30.90      7.85 o 
   1  11  10       29.12       17.39      7.87 o 
   2  11  10       65.40       75.28     11.00 o 
   3  11  10       87.25       94.47     11.33 o 
   4  11  10        4.90       14.82     11.58 o 
 -11  12  10        2.81       16.14     10.15 o 
 -10  12  10       14.93       20.43      7.89 o 
  -9  12  10        6.09        6.09      6.78 o 
  -8  12  10       87.25       83.89      9.40 o 
  -7  12  10       69.20       52.02      8.06 o 
  -6  12  10        0.09        0.95      4.98 o 
  -5  12  10       91.68       57.63      7.13 o 
  -4  12  10        0.52        7.74      4.47 o 
  -3  12  10        1.99        4.56      5.97 o 
  -2  12  10        1.52        4.59      5.88 o 
  -1  12  10       48.57       41.89      7.98 o 
   0  12  10        1.39        1.78      6.52 o 
   1  12  10        7.33       12.15      8.55 o 
   2  12  10       11.60       16.44      7.97 o 
   3  12  10        0.77       14.35      7.75 o 
 -11  13  10       23.68       18.88      8.23 o 
 -10  13  10        6.81       -8.21      6.32 o 
  -9  13  10       10.24       11.93      6.95 o 
  -8  13  10       10.96        8.19      6.71 o 
  -7  13  10       10.06       -3.17     10.43 o 
  -6  13  10       38.74       30.63      6.15 o 
  -5  13  10        0.00       -0.13      5.19 o 
  -4  13  10        9.93        7.85      6.06 o 
  -3  13  10        3.47       -6.79      7.24 o 
  -2  13  10        5.95       11.01      7.66 o 
  -1  13  10      113.14      117.85     10.40 o 
   0  13  10        2.27       -8.82      6.47 o 
   1  13  10       64.80       68.76     10.04 o 
   2  13  10        3.27        2.17      7.27 o 
   3  13  10       15.87       39.41      9.31 o 
 -10  14  10       23.31       29.67      8.12 o 
  -9  14  10        6.30       10.62      8.28 o 
  -8  14  10       61.86       44.66      7.99 o 
  -7  14  10       40.35       50.64      8.34 o 
  -6  14  10       59.56       68.54      7.14 o 
  -5  14  10       12.18        9.96      7.76 o 
  -4  14  10       12.00       16.03      6.58 o 
  -3  14  10        4.43       19.72      8.12 o 
  -2  14  10        0.59        1.21      6.27 o 
  -1  14  10        0.29       -8.75      6.08 o 
   0  14  10       42.89       45.85      8.66 o 
   1  14  10        0.45        6.64      7.81 o 
   2  14  10        0.43       -2.19      7.38 o 
  -9  15  10       33.32       36.47      8.30 o 
  -8  15  10        0.57        1.18      6.51 o 
  -7  15  10       14.37       17.10      6.97 o 
  -6  15  10        9.14       26.49      8.13 o 
  -5  15  10       48.97       51.66      9.97 o 
  -4  15  10        0.30       -5.68      5.77 o 
  -3  15  10       30.33       37.81      9.61 o 
  -2  15  10        0.04       -3.20      6.02 o 
  -1  15  10        9.39       12.02      6.96 o 
   0  15  10       12.13        7.30     10.60 o 
   1  15  10       30.74       33.16     13.81 o 
  -8  16  10        0.18       -7.22     12.10 o 
  -7  16  10       95.39       98.83     15.77 o 
  -6  16  10      120.45      143.69     11.29 o 
  -5  16  10       28.21        2.93      7.94 o 
  -4  16  10       24.97       28.44      8.68 o 
  -3  16  10       87.67       87.01     11.26 o 
  -2  16  10        0.16      -10.88      7.25 o 
  -1  16  10        6.30       -5.34      6.91 o 
   0  16  10       35.54       30.11      8.74 o 
  -7  17  10       19.33       19.91     10.99 o 
  -6  17  10        4.07        8.84      7.16 o 
  -5  17  10       11.15       21.20      9.03 o 
  -4  17  10       11.05        6.84      8.19 o 
  -3  17  10        0.00       17.18      8.53 o 
  -2  17  10        0.09       -6.47      7.86 o 
  -1  17  10        6.06       -2.14      9.99 o 
 -14   1  11        0.22       -2.82      6.95 o 
 -13   1  11        0.14       -0.53      6.91 o 
 -12   1  11       58.23       61.11      7.25 o 
 -11   1  11      234.93      263.62     10.69 o 
 -10   1  11      108.59       92.12      6.71 o 
  -9   1  11       28.55       23.43      4.87 o 
  -8   1  11       28.74       27.89      4.86 o 
  -7   1  11        0.16       -5.83      3.89 o 
  -6   1  11      140.24      145.54      7.27 o 
  -5   1  11      854.06      837.32     19.99 o 
  -4   1  11      289.92      281.38      9.04 o 
  -3   1  11      568.00      582.05     12.92 o 
  -2   1  11       54.63       63.54      6.34 o 
  -1   1  11      970.26      986.34     26.18 o 
   0   1  11       23.08       21.59      5.10 o 
   1   1  11      118.86      135.94      7.85 o 
   2   1  11       24.67       13.84      4.97 o 
   3   1  11        7.78        0.60      4.88 o 
   4   1  11       21.41       28.43      7.46 o 
   5   1  11       29.42       33.86      6.70 o 
 -14   2  11      167.80      214.36     22.94 o 
 -13   2  11       61.45       78.65      8.23 o 
 -12   2  11      161.03      182.05     10.07 o 
 -11   2  11        9.03       11.34      5.46 o 
 -10   2  11      644.21      587.80     17.51 o 
  -9   2  11       44.62       32.76      5.25 o 
  -8   2  11      644.22      608.02     13.79 o 
  -7   2  11       88.35       70.11      5.92 o 
  -6   2  11     1650.99     1629.51     25.15 o 
  -5   2  11        1.56        4.94      4.89 o 
  -4   2  11       98.27      101.87      6.22 o 
  -3   2  11       73.94       87.72      5.95 o 
  -2   2  11       82.78       84.82      5.99 o 
  -1   2  11       97.54       98.18      7.36 o 
   0   2  11       34.44       42.71      5.96 o 
   1   2  11        0.02        1.29      7.23 o 
   2   2  11       18.73       15.88      5.73 o 
   3   2  11      129.78      125.07      8.21 o 
   4   2  11        2.09       -3.18      5.12 o 
   5   2  11        1.46       -6.76      5.33 o 
 -14   3  11       23.58       36.19      8.69 o 
 -13   3  11        0.05       -0.50      5.34 o 
 -12   3  11       59.84       62.01      7.53 o 
 -11   3  11        0.90       -0.40      8.10 o 
 -10   3  11        7.41        5.04      4.40 o 
  -9   3  11      473.31      502.25     12.74 o 
  -8   3  11      204.21      188.42      8.34 o 
  -7   3  11      137.13      133.14      6.88 o 
  -6   3  11      252.24      253.21      8.89 o 
  -5   3  11     1092.14     1147.79     19.63 o 
  -4   3  11      208.99      188.04      8.51 o 
  -3   3  11      224.26      213.13      8.06 o 
  -2   3  11      435.44      436.22     11.16 o 
  -1   3  11       54.79       41.94      5.96 o 
   0   3  11       65.94       64.63      7.21 o 
   1   3  11        6.81       -4.32      3.98 o 
   2   3  11        3.28       -1.81      4.52 o 
   3   3  11        2.22        5.70      4.94 o 
   4   3  11      161.13      142.05      8.89 o 
   5   3  11        5.30       -1.94      5.95 o 
 -13   4  11        6.14        6.13      6.09 o 
 -12   4  11       68.75       57.91      7.26 o 
 -11   4  11      175.52      150.61      9.25 o 
 -10   4  11       51.93       58.54      7.48 o 
  -9   4  11        1.26       -1.16      3.83 o 
  -8   4  11       80.42       63.33      5.67 o 
  -7   4  11       19.79       12.09      4.68 o 
  -6   4  11        0.03       -3.03      3.72 o 
  -5   4  11      268.26      271.17      8.92 o 
  -4   4  11      132.12      123.40      7.23 o 
  -3   4  11       39.41       30.96      6.15 o 
  -2   4  11      175.46      173.82      7.94 o 
  -1   4  11      130.81      175.47      8.83 o 
   0   4  11        0.14        3.26      4.68 o 
   1   4  11        3.99        6.86      4.55 o 
   2   4  11        1.77       -1.88      4.44 o 
   3   4  11       20.63       18.43      5.40 o 
   4   4  11       13.06        3.90      6.12 o 
 -13   5  11       13.97        8.20      6.21 o 
 -12   5  11        5.05       -2.01      5.06 o 
 -11   5  11       11.46       14.10      6.02 o 
 -10   5  11       32.01       39.47      6.31 o 
  -9   5  11        3.20        6.97      5.89 o 
  -8   5  11        0.78       -3.78      3.67 o 
  -7   5  11        5.03        0.37      3.89 o 
  -6   5  11       87.40       78.18      5.70 o 
  -5   5  11        8.07        7.82      3.90 o 
  -4   5  11       44.73       45.25      5.09 o 
  -3   5  11        0.25       -2.06      3.70 o 
  -2   5  11        0.78       -1.28      3.85 o 
  -1   5  11       14.43       11.53      5.11 o 
   0   5  11        0.20        2.44      4.71 o 
   1   5  11       30.35       28.63      5.80 o 
   2   5  11        0.35       -6.33      4.22 o 
   3   5  11        0.43       -5.58      6.29 o 
   4   5  11       18.35       14.30      7.58 o 
 -13   6  11       71.75       92.51     10.00 o 
 -12   6  11        2.46       10.95      5.98 o 
 -11   6  11       68.41       66.55     10.15 o 
 -10   6  11       16.31       22.80      5.93 o 
  -9   6  11       46.18       24.17      5.67 o 
  -8   6  11        1.65       -2.85      4.30 o 
  -7   6  11      322.69      293.50     10.72 o 
  -6   6  11       59.64       57.83      5.09 o 
  -5   6  11       15.92        9.88      3.90 o 
  -4   6  11        6.46       12.34      4.09 o 
  -3   6  11       25.30       25.70      5.07 o 
  -2   6  11       17.38       14.39      4.16 o 
  -1   6  11      113.42      116.93      7.97 o 
   0   6  11        1.44       -6.38      4.25 o 
   1   6  11        2.04       -1.90      5.10 o 
   2   6  11        2.86        0.02      5.98 o 
   3   6  11       10.56       18.28      7.21 o 
   4   6  11       27.08       31.84      7.48 o 
 -13   7  11        2.28       -6.71      6.29 o 
 -12   7  11       37.14       43.74      8.51 o 
 -11   7  11       66.65       66.87      7.72 o 
 -10   7  11        8.94        9.15      6.97 o 
  -9   7  11       21.75       18.35      5.50 o 
  -8   7  11       83.13       56.56      6.31 o 
  -7   7  11       48.89       66.88      6.51 o 
  -6   7  11      155.58      155.31      8.99 o 
  -5   7  11      151.21      130.22      7.40 o 
  -4   7  11      308.28      343.30     10.91 o 
  -3   7  11       49.33       60.20      5.90 o 
  -2   7  11      393.18      385.04     10.52 o 
  -1   7  11      209.59      171.88     10.36 o 
   0   7  11       37.12       20.82      6.25 o 
   1   7  11       18.02        9.46      6.04 o 
   2   7  11        0.55        2.14      7.13 o 
   3   7  11        9.99        0.90      6.15 o 
   4   7  11       53.04       69.82      9.32 o 
 -13   8  11        1.89        9.44      7.13 o 
 -12   8  11      119.78      117.47     10.20 o 
 -11   8  11       91.77       96.58      9.35 o 
 -10   8  11      475.53      521.07     15.57 o 
  -9   8  11        1.50        0.20      5.26 o 
  -8   8  11        5.35        3.74      4.71 o 
  -7   8  11       44.30       59.03      6.24 o 
  -6   8  11        7.74        4.98      5.13 o 
  -5   8  11      101.53       96.42      6.78 o 
  -4   8  11       71.65       63.42      6.06 o 
  -3   8  11      132.03      127.07      7.23 o 
  -2   8  11       28.17       25.28      4.72 o 
  -1   8  11       73.61       76.63      8.10 o 
   0   8  11       25.78       30.49      7.24 o 
   1   8  11       37.90       38.67      8.35 o 
   2   8  11      118.44      121.96     12.13 o 
   3   8  11       99.06      126.30     12.59 o 
   4   8  11       18.94       24.38      7.83 o 
 -12   9  11        5.00        3.83      6.74 o 
 -11   9  11       42.98       29.70     13.70 o 
 -10   9  11      269.81      262.34     28.23 o 
  -9   9  11      126.01      134.83      8.68 o 
  -8   9  11        0.00       -3.71      4.57 o 
  -7   9  11       83.52       60.37     11.49 o 
  -6   9  11       64.55       74.52      7.33 o 
  -5   9  11      190.32      179.39      8.56 o 
  -4   9  11       23.31       43.16      5.85 o 
  -3   9  11       31.09       23.95      4.84 o 
  -2   9  11       36.82       45.99      7.07 o 
  -1   9  11       21.69       22.90      7.47 o 
   0   9  11       32.90        9.77     12.61 o 
   1   9  11       31.76       32.53      9.18 o 
   2   9  11        1.28        4.87      7.28 o 
   3   9  11        2.05       12.08      8.19 o 
 -12  10  11        0.85        2.46     10.27 o 
 -11  10  11        1.58        1.01      7.19 o 
 -10  10  11        0.06        8.47      7.41 o 
  -9  10  11       86.87       78.93      7.56 o 
  -8  10  11       43.11       31.42      5.93 o 
  -7  10  11       11.28        8.53      4.99 o 
  -6  10  11        0.35       -4.62      4.90 o 
  -5  10  11        0.49        3.92      4.42 o 
  -4  10  11        1.14       -5.77      3.85 o 
  -3  10  11        0.03        3.16      6.08 o 
  -2  10  11        0.13        3.28      6.40 o 
  -1  10  11       69.18       72.62      9.34 o 
   0  10  11       46.22       35.46     10.81 o 
   1  10  11       27.89       27.22      8.37 o 
   2  10  11        1.81       -4.43      7.05 o 
   3  10  11        2.54       13.56      8.03 o 
 -11  11  11       44.34       43.03      9.02 o 
 -10  11  11        2.52        1.98      6.97 o 
  -9  11  11        9.35        5.38      6.98 o 
  -8  11  11      177.93      173.54     10.26 o 
  -7  11  11       44.76       45.98      6.90 o 
  -6  11  11        8.62       -3.99      5.30 o 
  -5  11  11       44.25       52.69      6.34 o 
  -4  11  11       47.32       50.56      8.78 o 
  -3  11  11       44.49       47.67      8.03 o 
  -2  11  11        1.40        7.11      6.24 o 
  -1  11  11       11.27       14.81     11.21 o 
   0  11  11        3.35       15.67      8.09 o 
   1  11  11        0.77        6.22      7.51 o 
   2  11  11        0.02       -6.53      7.62 o 
 -11  12  11       94.57      128.77     11.95 o 
 -10  12  11       30.89       29.51      8.31 o 
  -9  12  11        0.97       -7.33      8.98 o 
  -8  12  11        3.23        3.29      6.05 o 
  -7  12  11        6.36        9.40      5.55 o 
  -6  12  11       41.67       30.48      6.11 o 
  -5  12  11        6.24       13.09      7.72 o 
  -4  12  11        7.74        3.67      6.38 o 
  -3  12  11        5.01        2.25      7.98 o 
  -2  12  11       34.99       32.98      8.08 o 
  -1  12  11       48.39       44.05      8.91 o 
   0  12  11       13.68       13.10      7.64 o 
   1  12  11       44.66       40.74      9.37 o 
   2  12  11       36.64       30.67      9.21 o 
 -10  13  11        2.80       -6.73      6.60 o 
  -9  13  11        0.59       -8.90      9.44 o 
  -8  13  11        9.38        8.35      5.91 o 
  -7  13  11       16.10       14.75      6.06 o 
  -6  13  11       43.53       61.58      9.04 o 
  -5  13  11       29.68       30.94     10.85 o 
  -4  13  11       24.68       19.79      9.00 o 
  -3  13  11        0.21        6.01      8.72 o 
  -2  13  11        0.25       -6.65      8.07 o 
  -1  13  11        0.35        8.73      7.30 o 
   0  13  11       12.74       11.22      7.47 o 
   1  13  11        0.85        4.16      7.57 o 
  -9  14  11        2.30       -8.41     15.30 o 
  -8  14  11        1.82       10.63      7.41 o 
  -7  14  11       22.83       24.31      7.76 o 
  -6  14  11        3.07       -1.40      7.31 o 
  -5  14  11       25.21       15.35      8.78 o 
  -4  14  11       72.56       76.96     10.96 o 
  -3  14  11        2.17        5.37      8.04 o 
  -2  14  11        7.90       24.31      9.12 o 
  -1  14  11        0.01        2.76      6.80 o 
   0  14  11       27.02       20.15      8.13 o 
  -8  15  11       21.96       23.42      7.90 o 
  -7  15  11       98.50      105.00     13.74 o 
  -6  15  11        0.12        6.64      9.54 o 
  -5  15  11       28.27       19.62      9.28 o 
  -4  15  11        2.22        9.60      8.30 o 
  -3  15  11        3.69       11.17      8.67 o 
  -2  15  11        7.45        0.19      8.14 o 
  -1  15  11        3.76       -9.87      6.58 o 
  -6  16  11        5.69        9.10      7.57 o 
  -5  16  11        1.99       -9.91      9.80 o 
  -4  16  11       34.88       32.60      9.59 o 
  -3  16  11       10.06       14.99      8.98 o 
 -13   0  12       10.08       14.73     10.61 o 
 -12   0  12        9.64       17.48      9.60 o 
 -11   0  12       37.84       39.47      8.17 o 
 -10   0  12        3.15       -6.95      5.73 o 
  -9   0  12      499.93      515.27     18.71 o 
  -8   0  12       14.39       21.88      6.84 o 
  -7   0  12      138.19      129.73     10.47 o 
  -6   0  12     1464.77     1359.85     32.29 o 
  -5   0  12     1578.66     1507.61     74.53 o 
  -4   0  12       50.03       58.10     15.00 o 
  -3   0  12       14.06       10.75      6.62 o 
  -2   0  12       66.62       49.29      7.97 o 
  -1   0  12      112.44      100.25     12.12 o 
   0   0  12       47.47       48.85     14.04 o 
   1   0  12        6.58        5.82      6.69 o 
   2   0  12        4.82       -4.84      6.61 o 
   3   0  12        7.49        9.17      7.44 o 
 -13   1  12       35.22       46.29      8.85 o 
 -12   1  12      216.18      224.15     11.11 o 
 -11   1  12       46.26       57.03      7.07 o 
 -10   1  12       33.97       26.94      5.23 o 
  -9   1  12      247.11      246.12      9.47 o 
  -8   1  12        9.35        5.28      4.35 o 
  -7   1  12        2.45        2.30      4.38 o 
  -6   1  12     1160.23     1105.33     20.00 o 
  -5   1  12        5.01       -0.25      5.58 o 
  -4   1  12      122.30      143.51      8.53 o 
  -3   1  12       89.46       92.28      6.44 o 
  -2   1  12       95.21      114.63      6.87 o 
  -1   1  12      122.33      121.89      9.21 o 
   0   1  12      100.73      111.06     11.81 o 
   1   1  12        5.77        9.75      4.93 o 
   2   1  12        0.86       -1.96      4.70 o 
   3   1  12        3.20        2.96      5.03 o 
 -13   2  12        3.10        1.52      6.95 o 
 -12   2  12        1.60        3.36      5.51 o 
 -11   2  12        5.23        2.20      5.92 o 
 -10   2  12       14.99       11.89      5.43 o 
  -9   2  12        6.12        9.26      4.52 o 
  -8   2  12      200.88      198.39      8.39 o 
  -7   2  12        0.15       -6.80      4.53 o 
  -6   2  12       11.79       20.96      5.06 o 
  -5   2  12       22.38       26.53      5.14 o 
  -4   2  12      160.53      152.56      7.42 o 
  -3   2  12      117.63      123.85      8.32 o 
  -2   2  12        5.73        1.94      4.33 o 
  -1   2  12       11.30       18.14      6.92 o 
   0   2  12        7.22       13.04      6.60 o 
   1   2  12      121.97      125.23      8.08 o 
   2   2  12       65.06       67.16      8.04 o 
   3   2  12       10.67       11.58      5.61 o 
 -13   3  12      166.99      188.83     11.01 o 
 -12   3  12        3.61        6.37      5.66 o 
 -11   3  12        7.56       -6.28      4.99 o 
 -10   3  12       51.57       38.93      6.49 o 
  -9   3  12        3.64        3.35      4.23 o 
  -8   3  12      100.92       87.12      6.35 o 
  -7   3  12      401.71      369.76     10.80 o 
  -6   3  12        1.20        0.71      4.13 o 
  -5   3  12      599.44      557.31     14.03 o 
  -4   3  12       27.58       24.31      5.47 o 
  -3   3  12        0.15        3.45      4.18 o 
  -2   3  12       50.91       43.35      5.47 o 
  -1   3  12       24.61       40.01      6.74 o 
   0   3  12       16.13       20.17      5.92 o 
   1   3  12        9.28        6.85      4.82 o 
   2   3  12       59.14       46.25      7.42 o 
   3   3  12        2.73        8.72      5.43 o 
 -13   4  12       73.41       93.24      8.90 o 
 -12   4  12       26.59       21.71      6.36 o 
 -11   4  12       29.18       32.63      6.42 o 
 -10   4  12        1.46       -2.92      4.98 o 
  -9   4  12      126.95      132.30      8.37 o 
  -8   4  12       86.59       95.69      7.51 o 
  -7   4  12       33.07       34.80      5.59 o 
  -6   4  12       58.22       67.14      7.44 o 
  -5   4  12       18.78       28.17      5.53 o 
  -4   4  12       10.33        1.02      4.51 o 
  -3   4  12       11.48       16.76      4.53 o 
  -2   4  12       38.15       44.79      5.35 o 
  -1   4  12      333.27      362.38     15.37 o 
   0   4  12       38.58       28.03      6.33 o 
   1   4  12        0.01        2.77      5.39 o 
   2   4  12        0.00       -0.42      5.40 o 
   3   4  12        0.24       -2.03      6.03 o 
 -13   5  12      135.89      130.79      9.89 o 
 -12   5  12      153.60      179.93     10.52 o 
 -11   5  12       19.68       17.80      6.04 o 
 -10   5  12      728.23      717.97     21.35 o 
  -9   5  12        6.39        7.43      5.09 o 
  -8   5  12       13.40        6.32      4.88 o 
  -7   5  12        0.00        2.83      4.67 o 
  -6   5  12       75.79       70.37      7.43 o 
  -5   5  12        8.81        1.87      4.04 o 
  -4   5  12      112.91      123.14      7.64 o 
  -3   5  12      333.54      396.81     11.09 o 
  -2   5  12        9.84       15.79      4.96 o 
  -1   5  12      138.30      144.84      9.16 o 
   0   5  12       79.66       90.43      9.03 o 
   1   5  12       51.06       58.83      8.45 o 
   2   5  12       18.25       23.07      7.47 o 
   3   5  12       41.21       57.13      8.84 o 
 -12   6  12        0.00       10.78      5.86 o 
 -11   6  12        9.34       14.43      5.88 o 
 -10   6  12        8.23       24.24      6.28 o 
  -9   6  12      143.62      147.80      8.94 o 
  -8   6  12       66.46       94.01      8.01 o 
  -7   6  12        1.82       -2.83      4.63 o 
  -6   6  12      128.33      116.77      8.45 o 
  -5   6  12      120.46      115.12      7.53 o 
  -4   6  12      260.68      285.85     14.61 o 
  -3   6  12      311.89      343.90     11.34 o 
  -2   6  12      154.15      149.42     11.26 o 
  -1   6  12      105.09       59.03      8.01 o 
   0   6  12       20.89       18.08      6.84 o 
   1   6  12        2.49        7.68      6.66 o 
   2   6  12       12.11        3.46     11.71 o 
   3   6  12        6.39       14.18      6.95 o 
 -12   7  12        1.95        2.85      6.00 o 
 -11   7  12        0.01        7.05      5.74 o 
 -10   7  12      336.61      323.66     12.57 o 
  -9   7  12        6.63        1.47      7.29 o 
  -8   7  12       81.01       75.76      7.14 o 
  -7   7  12        6.32        3.76      4.69 o 
  -6   7  12       15.14        1.42      5.35 o 
  -5   7  12        1.64        0.92      4.44 o 
  -4   7  12       71.33       83.94      6.79 o 
  -3   7  12       34.29       30.70      5.51 o 
  -2   7  12        6.73       15.13      7.12 o 
  -1   7  12        0.02        3.04      5.98 o 
   0   7  12        1.16       10.49      6.19 o 
   1   7  12        5.42       10.92      7.87 o 
   2   7  12        4.70        9.21      8.92 o 
 -12   8  12        7.78       10.49      6.43 o 
 -11   8  12       23.90       44.12      7.29 o 
 -10   8  12        0.91        5.01      5.74 o 
  -9   8  12        0.74       -1.16      5.21 o 
  -8   8  12       58.09       56.73      6.78 o 
  -7   8  12        5.23       15.25      5.37 o 
  -6   8  12       31.58       30.59      6.64 o 
  -5   8  12       88.80       80.06      6.85 o 
  -4   8  12      223.39      231.72      9.88 o 
  -3   8  12        4.30       -3.01      5.24 o 
  -2   8  12      232.98      236.67     13.66 o 
  -1   8  12        5.60       -1.77      6.75 o 
   0   8  12       14.50       10.42      7.24 o 
   1   8  12       15.02       17.96      8.37 o 
   2   8  12        3.96        5.86      7.67 o 
 -11   9  12      103.44      111.30     16.27 o 
 -10   9  12       23.41       44.44      7.18 o 
  -9   9  12       93.25       81.79      7.74 o 
  -8   9  12        9.36       -2.16      4.83 o 
  -7   9  12        1.00        5.46      5.04 o 
  -6   9  12       17.34        6.82      5.49 o 
  -5   9  12        0.01        4.56      4.75 o 
  -4   9  12        1.09        7.13      5.86 o 
  -3   9  12       49.19       45.63      8.55 o 
  -2   9  12        0.12        4.77      9.24 o 
  -1   9  12       35.04       53.32      9.16 o 
   0   9  12       60.50       71.97     10.38 o 
   1   9  12        2.32        3.77      7.57 o 
   2   9  12       25.49       22.88      8.87 o 
 -11  10  12       17.01       24.28      9.69 o 
 -10  10  12        0.79        7.98      6.30 o 
  -9  10  12      205.82      220.27     11.85 o 
  -8  10  12        0.53       -7.30      4.87 o 
  -7  10  12      194.43      189.51     10.69 o 
  -6  10  12        0.44        3.10      6.00 o 
  -5  10  12      129.14      114.25     10.64 o 
  -4  10  12        5.32        8.64      6.82 o 
  -3  10  12       20.49        4.14      6.61 o 
  -2  10  12        6.31       -0.10      8.20 o 
  -1  10  12        3.50       -5.01      8.73 o 
   0  10  12        0.33        4.30      8.15 o 
   1  10  12       10.00       -0.81      7.67 o 
 -10  11  12       64.49       68.28      8.65 o 
  -9  11  12       23.79       19.98      6.57 o 
  -8  11  12        0.05       -0.71      5.54 o 
  -7  11  12        8.68       23.34      6.50 o 
  -6  11  12        2.81        6.25      8.34 o 
  -5  11  12       18.28        8.34      9.09 o 
  -4  11  12      131.36       99.89     10.34 o 
  -3  11  12       53.56       39.75     10.39 o 
  -2  11  12       23.95       27.22     14.39 o 
  -1  11  12        2.67       -5.23      6.72 o 
   0  11  12        6.83        4.79      7.23 o 
   1  11  12       12.53       12.45      8.44 o 
 -10  12  12       40.95       62.27      9.83 o 
  -9  12  12        1.63       11.33      8.97 o 
  -8  12  12        1.05       -2.43      5.38 o 
  -7  12  12        0.00       -4.85      9.27 o 
  -6  12  12        0.58       -3.03      8.18 o 
  -5  12  12       11.24        6.28      8.85 o 
  -4  12  12       38.02       30.85     10.59 o 
  -3  12  12       24.43       11.93      8.95 o 
  -2  12  12        0.90       -0.85      8.20 o 
  -1  12  12        7.96        2.71      7.23 o 
   0  12  12        8.03       -0.65      7.10 o 
  -9  13  12        2.53        2.10      6.64 o 
  -8  13  12       13.67        2.46      7.11 o 
  -7  13  12       11.61       16.46      7.54 o 
  -6  13  12        8.72        0.99      8.13 o 
  -5  13  12        4.33       18.87      7.92 o 
  -4  13  12        0.53       -4.65      6.54 o 
  -3  13  12        2.74        3.62      8.56 o 
  -2  13  12       13.25       24.58     10.28 o 
  -1  13  12        9.63        1.58      8.91 o 
  -7  14  12       51.08       50.24      9.57 o 
  -6  14  12      167.75      168.34     12.97 o 
  -5  14  12       36.94       38.28      8.72 o 
  -4  14  12        1.25       -3.23     10.29 o 
  -3  14  12       29.03       23.67     25.17 o 
  -2  14  12        0.19       -0.04      8.89 o 
 -12   1  13      133.18      154.03     11.72 o 
 -11   1  13       37.09       27.13      6.39 o 
 -10   1  13       23.75       16.61      6.01 o 
  -9   1  13      115.04      106.82      7.19 o 
  -8   1  13       52.53       62.65      6.06 o 
  -7   1  13       45.14       41.64      5.67 o 
  -6   1  13       32.91       37.64      5.44 o 
  -5   1  13       21.11       27.34      6.63 o 
  -4   1  13       11.10       13.19      4.85 o 
  -3   1  13      208.19      210.64      9.93 o 
  -2   1  13       15.38       13.79      6.41 o 
  -1   1  13       73.56       91.46     11.35 o 
   0   1  13       57.86       42.97      6.75 o 
   1   1  13        5.04       13.47      5.50 o 
   2   1  13       10.18       16.02      5.79 o 
 -12   2  13      217.47      268.32     12.98 o 
 -11   2  13       24.00       31.87      6.76 o 
 -10   2  13       18.56       27.92      7.62 o 
  -9   2  13        0.52        5.16      5.24 o 
  -8   2  13       50.10       42.12      5.55 o 
  -7   2  13        8.13        9.18      4.61 o 
  -6   2  13       26.52       17.69      4.81 o 
  -5   2  13       81.76       75.63      7.04 o 
  -4   2  13        0.03       -4.66      4.38 o 
  -3   2  13      217.20      237.05      9.32 o 
  -2   2  13      164.18      160.05     10.39 o 
  -1   2  13       80.43       94.90      9.06 o 
   0   2  13       31.73       18.35      6.14 o 
   1   2  13       80.87       91.42      8.53 o 
   2   2  13        0.56        6.87      5.41 o 
 -12   3  13        0.99       -0.74      5.87 o 
 -11   3  13      122.69      122.44      8.95 o 
 -10   3  13       28.24       26.01      7.64 o 
  -9   3  13      291.81      275.05     11.43 o 
  -8   3  13      144.35      130.71      8.47 o 
  -7   3  13       86.66      120.21      9.80 o 
  -6   3  13       11.11        0.76      4.67 o 
  -5   3  13      489.52      532.50     13.36 o 
  -4   3  13        3.16       -3.58      5.46 o 
  -3   3  13      247.74      256.35      9.66 o 
  -2   3  13      147.76      154.71     10.45 o 
  -1   3  13      105.73       99.59      9.08 o 
   0   3  13       14.00       23.76      6.36 o 
   1   3  13       22.50       18.47      7.19 o 
   2   3  13       18.87       11.87      6.82 o 
 -12   4  13       84.76       90.46      8.79 o 
 -11   4  13       41.56       45.30      7.06 o 
 -10   4  13      107.07      127.10      9.03 o 
  -9   4  13        2.13        7.96      5.25 o 
  -8   4  13        0.05       -1.49      4.99 o 
  -7   4  13       28.16       21.40      5.65 o 
  -6   4  13        3.70        6.53      5.76 o 
  -5   4  13        1.61       -0.98      4.73 o 
  -4   4  13       19.24       12.93      5.32 o 
  -3   4  13        6.53        6.00      4.57 o 
  -2   4  13        5.40        1.37      7.04 o 
  -1   4  13        8.14       24.23      8.04 o 
   0   4  13       20.55       36.44      7.66 o 
   1   4  13       10.48       12.95      7.08 o 
 -12   5  13        1.22        4.17      5.95 o 
 -11   5  13        0.41        5.13      5.69 o 
 -10   5  13        0.45       -7.28      4.85 o 
  -9   5  13        1.69       -5.33      5.02 o 
  -8   5  13        9.49       12.60      5.61 o 
  -7   5  13        1.41        2.77      4.85 o 
  -6   5  13       97.31       88.42      8.20 o 
  -5   5  13       20.67       12.71      5.29 o 
  -4   5  13        8.49       -3.08      4.67 o 
  -3   5  13        5.82        9.47      6.07 o 
  -2   5  13       40.12       56.24     10.02 o 
  -1   5  13       34.83       28.22      8.37 o 
   0   5  13       27.06       23.32      8.57 o 
   1   5  13        0.76        6.85      8.75 o 
 -12   6  13       40.18       46.53      7.70 o 
 -11   6  13       49.55       63.66      7.81 o 
 -10   6  13        0.43        1.12      5.38 o 
  -9   6  13        0.03        1.78      5.03 o 
  -8   6  13        0.28       -1.66      4.94 o 
  -7   6  13        1.31        6.78      5.15 o 
  -6   6  13        0.77       -9.73      6.48 o 
  -5   6  13      103.54      114.72      8.03 o 
  -4   6  13        0.21       -6.56      4.53 o 
  -3   6  13        9.90       10.15      6.18 o 
  -2   6  13        1.89       13.01      7.56 o 
  -1   6  13       14.45       17.68      6.85 o 
   0   6  13       80.81       85.35     11.19 o 
   1   6  13        5.32        4.24      7.91 o 
 -11   7  13      100.19      128.60      9.48 o 
 -10   7  13       16.11        8.15      5.92 o 
  -9   7  13       94.42      106.92      8.43 o 
  -8   7  13      122.01      139.73      8.92 o 
  -7   7  13      171.91      197.59     10.03 o 
  -6   7  13       38.24       47.91      7.28 o 
  -5   7  13      179.73      178.65      9.12 o 
  -4   7  13       48.30       45.14      7.78 o 
  -3   7  13        6.67        9.55      6.96 o 
  -2   7  13       84.34       72.89      9.91 o 
  -1   7  13       18.82        6.81      7.37 o 
   0   7  13       53.28       54.14     10.46 o 
   1   7  13        5.61       10.22      8.09 o 
 -11   8  13       27.82       31.76      6.92 o 
 -10   8  13       67.15       68.80      7.77 o 
  -9   8  13       36.70       32.22      6.74 o 
  -8   8  13       18.44       20.70      5.91 o 
  -7   8  13       12.55        1.60      5.11 o 
  -6   8  13        3.46        0.62      5.52 o 
  -5   8  13       25.11       27.68      5.83 o 
  -4   8  13       77.56      121.74     11.02 o 
  -3   8  13      136.34      151.64     12.13 o 
  -2   8  13       32.19       36.44     10.47 o 
  -1   8  13        0.92       15.85      8.08 o 
   0   8  13       28.94       45.88      9.68 o 
 -10   9  13        5.53        5.20      6.41 o 
  -9   9  13      134.45      132.33     10.12 o 
  -8   9  13       21.31       30.37      7.53 o 
  -7   9  13        7.78        1.48      5.49 o 
  -6   9  13       26.03       28.96     10.65 o 
  -5   9  13       23.79       33.06      8.25 o 
  -4   9  13       95.21      113.83     11.26 o 
  -3   9  13        5.06      -10.18      7.51 o 
  -2   9  13        8.49       26.76     11.99 o 
  -1   9  13        4.41        4.79      7.62 o 
   0   9  13       29.21       34.23      9.61 o 
 -10  10  13       16.04       19.92      7.01 o 
  -9  10  13        0.16        4.48      6.70 o 
  -8  10  13        9.45        5.72      6.20 o 
  -7  10  13        1.39       10.62      5.99 o 
  -6  10  13        0.01      -11.95      8.30 o 
  -5  10  13        0.06        6.69      7.24 o 
  -4  10  13        0.80        2.84      7.20 o 
  -3  10  13        0.90       -9.95      7.73 o 
  -2  10  13        4.32        3.06      8.54 o 
  -1  10  13        3.19        7.90      8.26 o 
  -9  11  13       23.10       46.84      9.92 o 
  -8  11  13        6.89        5.70      5.98 o 
  -7  11  13       29.13       22.26      8.25 o 
  -6  11  13       68.60       73.09     12.48 o 
  -5  11  13        1.47       -9.46      6.77 o 
  -4  11  13       28.30       24.50      8.18 o 
  -3  11  13       14.58       28.22     10.47 o 
  -2  11  13        2.36       18.07      9.83 o 
  -8  12  13        6.19        7.28      9.44 o 
  -7  12  13        0.12       -2.51      7.32 o 
  -6  12  13       32.55       42.02     10.99 o 
  -5  12  13       20.21       22.02      8.43 o 
  -4  12  13       40.54       25.46      9.78 o 
  -3  12  13       54.02       53.69     11.91 o 
 -11   0  14      227.29      281.81     32.91 o 
 -10   0  14       89.32       93.55     14.03 o 
  -9   0  14      352.88      378.57     17.01 o 
  -8   0  14       31.40       13.49      7.11 o 
  -7   0  14       58.63       53.79      8.75 o 
  -6   0  14       21.64       22.97      7.32 o 
  -5   0  14        0.24       11.41      8.51 o 
  -4   0  14       18.73       21.11      7.54 o 
  -3   0  14        0.14       -8.98      5.99 o 
  -2   0  14        1.03       -7.03      8.32 o 
  -1   0  14        7.33        6.90     19.04 o 
   0   0  14       29.68       30.52     11.11 o 
 -11   1  14       20.99       23.72      7.73 o 
 -10   1  14       14.42       28.63      6.70 o 
  -9   1  14       33.27       34.04      7.43 o 
  -8   1  14        5.35       -1.04      5.11 o 
  -7   1  14      108.79      122.69      7.65 o 
  -6   1  14        0.72       -1.10      4.44 o 
  -5   1  14       19.22       37.75      7.09 o 
  -4   1  14        7.61        9.87      4.80 o 
  -3   1  14       13.98        7.47      4.72 o 
  -2   1  14       41.17       47.93      8.08 o 
  -1   1  14        5.43        9.89      6.92 o 
   0   1  14       13.11        8.36      7.02 o 
 -11   2  14       14.64       17.13      6.27 o 
 -10   2  14       11.59       17.21      6.39 o 
  -9   2  14        4.66       11.92      5.71 o 
  -8   2  14       12.93       15.36      5.67 o 
  -7   2  14       48.90       44.63      6.64 o 
  -6   2  14        0.12        0.10      4.47 o 
  -5   2  14      125.08      112.64      8.24 o 
  -4   2  14        5.81        4.18      4.72 o 
  -3   2  14        0.67        0.75      4.61 o 
  -2   2  14        5.02       -7.51      5.79 o 
  -1   2  14       57.34       72.58     10.68 o 
   0   2  14        9.23       15.79      8.30 o 
 -11   3  14        2.94        6.23      6.18 o 
 -10   3  14        4.38        2.82      5.65 o 
  -9   3  14       13.26       16.35      5.84 o 
  -8   3  14        0.38       -1.28      5.24 o 
  -7   3  14        6.90        5.82      5.25 o 
  -6   3  14       53.80       72.20      8.77 o 
  -5   3  14       30.21       24.97      5.90 o 
  -4   3  14        3.53        8.55      5.32 o 
  -3   3  14       11.62        9.20      5.36 o 
  -2   3  14        0.17        0.09      7.22 o 
  -1   3  14       21.53       -3.60      7.49 o 
   0   3  14        0.53        5.18      8.03 o 
 -11   4  14       40.54       15.98      8.83 o 
 -10   4  14      108.38      131.10     10.52 o 
  -9   4  14      114.90      108.52      8.68 o 
  -8   4  14       32.43       29.26      6.32 o 
  -7   4  14       73.98       69.64      7.42 o 
  -6   4  14        0.05        4.15      5.90 o 
  -5   4  14        4.19        6.83      5.21 o 
  -4   4  14        5.50        2.71      5.19 o 
  -3   4  14        1.19       -8.27      5.51 o 
  -2   4  14       69.51       47.18      9.49 o 
  -1   4  14        7.79        5.26      7.39 o 
 -11   5  14        6.70        7.77      6.17 o 
 -10   5  14        0.75        3.33      5.69 o 
  -9   5  14        7.02        2.45      5.62 o 
  -8   5  14       68.61       76.15      7.75 o 
  -7   5  14       30.77       30.34      6.32 o 
  -6   5  14       57.49       64.40      8.17 o 
  -5   5  14        7.02        5.23      5.30 o 
  -4   5  14       19.13       17.86      5.79 o 
  -3   5  14       13.60       10.77      7.09 o 
  -2   5  14       12.61       12.71      8.07 o 
  -1   5  14        6.61        5.22     10.41 o 
 -10   6  14       17.69       -2.06      8.52 o 
  -9   6  14      105.26      123.38      9.21 o 
  -8   6  14       25.44       20.86      6.19 o 
  -7   6  14       32.31       22.71      6.28 o 
  -6   6  14       22.32       17.18      7.40 o 
  -5   6  14      134.28      150.67      9.22 o 
  -4   6  14        0.69       -2.64      6.24 o 
  -3   6  14       84.94       77.28     19.88 o 
  -2   6  14       44.16       37.16     10.85 o 
  -1   6  14        3.06        3.92      9.46 o 
 -10   7  14       36.11       21.08      6.69 o 
  -9   7  14       26.05       24.11      6.59 o 
  -8   7  14        4.37       -4.83      6.19 o 
  -7   7  14       31.93       30.00      6.71 o 
  -6   7  14        1.25       -8.32      5.55 o 
  -5   7  14       33.33       35.96      7.65 o 
  -4   7  14       57.97       45.16      8.28 o 
  -3   7  14       26.98       31.64     11.14 o 
  -2   7  14        1.56       11.54      9.62 o 
  -9   8  14        3.84       -3.43      6.99 o 
  -8   8  14        3.16        3.09      5.96 o 
  -7   8  14       84.22      101.92      9.21 o 
  -6   8  14        6.12       12.27     10.08 o 
  -5   8  14        1.65       14.57      7.71 o 
  -4   8  14        0.04       -0.51      7.44 o 
  -3   8  14        3.05        7.46      9.67 o 
  -2   8  14        5.52       10.31      9.76 o 
  -8   9  14       38.98       59.16      8.33 o 
  -7   9  14       11.76       -0.77      7.19 o 
  -6   9  14       41.57       55.68     22.09 o 
  -5   9  14       17.01        2.02      7.40 o 
  -4   9  14        0.66       14.57      7.98 o 
  -3   9  14        2.53       -4.67      8.53 o 
  -7  10  14       25.55       27.12      8.78 o 
  -6  10  14       84.70       93.10     13.90 o 
  -5  10  14       29.10       34.74      9.32 o 
  -4  10  14       55.46       41.44      9.69 o 
 -10   1  15        0.18      -11.88     10.63 o 
  -9   1  15       82.69       94.31     10.67 o 
  -8   1  15        4.54       21.23      6.35 o 
  -7   1  15        4.74        6.72      5.97 o 
  -6   1  15       13.11       15.45      6.06 o 
  -5   1  15        0.04       -0.82      6.24 o 
  -4   1  15        6.32        5.73      5.71 o 
  -3   1  15       16.73        9.20      7.95 o 
 -10   2  15        0.01       -9.84      7.21 o 
  -9   2  15       15.03       24.08      6.55 o 
  -8   2  15      111.71      132.23      9.53 o 
  -7   2  15       68.53       71.96      8.05 o 
  -6   2  15       60.58       78.20      8.13 o 
  -5   2  15        8.72       16.10      6.91 o 
  -4   2  15       39.44       55.52      7.34 o 
  -3   2  15        9.38       -3.52      7.34 o 
  -9   3  15      172.95      233.25     11.83 o 
  -8   3  15       76.08       72.99      8.09 o 
  -7   3  15       20.63       27.79      6.77 o 
  -6   3  15       21.65       18.61      7.10 o 
  -5   3  15       13.88       20.73      6.10 o 
  -4   3  15        0.80        1.21      5.47 o 
  -3   3  15       25.55       26.32      8.90 o 
  -9   4  15        4.24       10.95      6.75 o 
  -8   4  15        4.42       -2.13      5.68 o 
  -7   4  15      181.30      221.04     11.15 o 
  -6   4  15       13.96       11.29      6.66 o 
  -5   4  15        4.38        1.72      5.38 o 
  -4   4  15       20.74       30.52      7.69 o 
  -3   4  15        7.61       18.58     10.38 o 
  -8   5  15       32.28       60.66      7.99 o 
  -7   5  15        5.53       19.37      6.42 o 
  -6   5  15        0.74       -2.48      6.32 o 
  -5   5  15      106.95       95.40      9.86 o 
  -4   5  15       17.72       15.53      7.38 o 
  -8   6  15      100.53      123.97      9.73 o 
  -7   6  15        0.88       -2.50      6.39 o 
  -6   6  15      171.73      177.07     18.30 o 
  -5   6  15        3.64        4.73      7.09 o 
                                                 
